# Supplementary material for: Differential expression of endogenous plant cell wall degrading enzyme genes in the stick insect (Phasmatodea) midgut
Source: BMC Genomics. 2014 Oct 21;15(1):917. doi: 10.1186/1471-2164-15-917 (PMC4221708; doi:10.1186/1471-2164-15-917)
Supplement: Supplementary file 1 — Additional file 1: Table S1: KEGG Table for the most highly expressed genes of the Aretaon asperrimus midgut. Top 500 most highly expressed genes in each of the anterior midgut (AMG) and posterior midgut (PMG) used. (XLS 27 KB) [file 12864_2014_6620_MOESM1_ESM.xls]

## Sheet: Aa_ant_Iso_Top500-KEGG.txt
Pathway	Enzyme	Ezyme ID	Seqs in Pathway (AMG)	Seqs of Enzyme (AMG)	Seqs (AMG)	Seqs in Pathway (PMG)	Seqs of Enzyme (PMG)	Seqs (PMG)
Alanine, aspartate and glutamate metabolism	ligase	ec:6.3.1.2	-	-	-	1	1	comp59625_c0_seq1
alpha-Linolenic acid metabolism	A1	ec:3.1.1.32	1	1	comp59147_c0_seq1	1	1	comp59147_c0_seq1
Amino sugar and nucleotide sugar metabolism	deaminase	ec:3.5.99.6	2	1	comp41301_c1_seq1	1	1	comp41301_c1_seq1
Amino sugar and nucleotide sugar metabolism	hexosaminidase	ec:3.2.1.52	2	1	comp59702_c0_seq1	-	-	-
Aminobenzoate degradation	phosphatase	ec:3.1.3.2	3	3	comp51667_c0_seq2, comp53983_c0_seq1, comp53983_c0_seq2	-	-	-
Arginine and proline metabolism	aminotransferase	ec:2.6.1.13	1	1	comp59668_c0_seq1	-	-	-
Arginine and proline metabolism	kinase	ec:2.7.3.3	-	-	-	2	1	comp41047_c0_seq1
Arginine and proline metabolism	ligase	ec:6.3.1.2	-	-	-	2	1	comp59625_c0_seq1
Carbon fixation in photosynthetic organisms	aldolase	ec:4.1.2.13	-	-	-	4	1	comp55504_c0_seq1
Carbon fixation in photosynthetic organisms	dehydrogenase	ec:1.1.1.37	1	1	comp57482_c4_seq7	4	2	comp57482_c4_seq7, comp59051_c1_seq1
Carbon fixation in photosynthetic organisms	dehydrogenase (phosphorylating)	ec:1.2.1.12	-	-	-	4	1	comp54186_c0_seq1
Carbon fixation pathways in prokaryotes	dehydrogenase	ec:1.1.1.37	1	1	comp57482_c4_seq7	3	2	comp57482_c4_seq7, comp59051_c1_seq1
Carbon fixation pathways in prokaryotes	dehydrogenase (NADP+)	ec:1.1.1.42	-	-	-	3	1	comp29470_c0_seq1
Citrate cycle (TCA cycle)	dehydrogenase	ec:1.1.1.37	1	1	comp57482_c4_seq7	3	2	comp57482_c4_seq7, comp59051_c1_seq1
Citrate cycle (TCA cycle)	dehydrogenase (NADP+)	ec:1.1.1.42	-	-	-	3	1	comp29470_c0_seq1
Cysteine and methionine metabolism	adenosyltransferase	ec:2.5.1.6	-	-	-	3	1	comp53535_c0_seq1
Cysteine and methionine metabolism	dehydrogenase	ec:1.1.1.37	1	1	comp57482_c4_seq7	3	2	comp57482_c4_seq7, comp59051_c1_seq1
Drug metabolism - cytochrome P450	transferase	ec:2.5.1.18	-	-	-	2	2	comp54442_c0_seq2, comp54541_c0_seq1
Fructose and mannose metabolism	2-phosphatase	ec:3.1.3.46	-	-	-	2	1	comp29418_c0_seq1
Fructose and mannose metabolism	aldolase	ec:4.1.2.13	-	-	-	2	1	comp55504_c0_seq1
Fructose and mannose metabolism	phosphofructokinase 2	ec:2.7.1.105	-	-	-	2	1	comp29418_c0_seq1
Galactose metabolism	lactase (ambiguous)	ec:3.2.1.23	5	5	comp51679_c0_seq1, comp54436_c0_seq1, comp57007_c1_seq18, comp58554_c0_seq1, comp59243_c0_seq1	-	-	-
Glutathione metabolism	dehydrogenase (NADP+)	ec:1.1.1.42	-	-	-	5	1	comp29470_c0_seq1
Glutathione metabolism	thioredoxin peroxidase	ec:1.11.1.15	-	-	-	5	2	comp40521_c0_seq1, comp53958_c0_seq1
Glutathione metabolism	transferase	ec:2.5.1.18	-	-	-	5	2	comp54442_c0_seq2, comp54541_c0_seq1
Glycerophospholipid metabolism	A1	ec:3.1.1.32	1	1	comp59147_c0_seq1	1	1	comp59147_c0_seq1
Glycerophospholipid metabolism	A1	ec:3.1.1.32	-	-	-	-	-	-
Glycine, serine and threonine metabolism	dehydrogenase	ec:1.1.99.1	1	1	comp56677_c0_seq2	-	-	-
Glycolysis / Gluconeogenesis	aldolase	ec:4.1.2.13	-	-	-	4	1	comp55504_c0_seq1
Glycolysis / Gluconeogenesis	dehydrogenase (phosphorylating)	ec:1.2.1.12	-	-	-	4	1	comp54186_c0_seq1
Glycolysis / Gluconeogenesis	hydratase	ec:4.2.1.11	-	-	-	4	1	comp59326_c0_seq1
Glycolysis / Gluconeogenesis	kinase	ec:2.7.1.40	-	-	-	4	1	comp41205_c0_seq1
Glycosaminoglycan degradation	hexosaminidase	ec:3.2.1.52	6	1	comp59702_c0_seq1	-	-	-
Glycosaminoglycan degradation	lactase (ambiguous)	ec:3.2.1.23	6	5	comp51679_c0_seq1, comp54436_c0_seq1, comp57007_c1_seq18, comp58554_c0_seq1, comp59243_c0_seq1	-	-	-
Glycosphingolipid biosynthesis - ganglio series	hexosaminidase	ec:3.2.1.52	6	1	comp59702_c0_seq1	-	-	-
Glycosphingolipid biosynthesis - ganglio series	lactase (ambiguous)	ec:3.2.1.23	6	5	comp51679_c0_seq1, comp54436_c0_seq1, comp57007_c1_seq18, comp58554_c0_seq1, comp59243_c0_seq1	-	-	-
Glycosphingolipid biosynthesis - globo series	hexosaminidase	ec:3.2.1.52	1	1	comp59702_c0_seq1	-	-	-
Glyoxylate and dicarboxylate metabolism	dehydrogenase	ec:1.1.1.37	2	1	comp57482_c4_seq7	3	2	comp57482_c4_seq7, comp59051_c1_seq1
Glyoxylate and dicarboxylate metabolism	equilase	ec:1.11.1.6	2	1	comp59495_c0_seq1	-	-	-
Glyoxylate and dicarboxylate metabolism	ligase	ec:6.3.1.2	-	-	-	3	1	comp59625_c0_seq1
Metabolism of xenobiotics by cytochrome P450	epoxide hydrolase	ec:3.3.2.9	-	-	-	4	2	comp55617_c0_seq1, comp55617_c0_seq4
Metabolism of xenobiotics by cytochrome P450	transferase	ec:2.5.1.18	-	-	-	4	2	comp54442_c0_seq2, comp54541_c0_seq1
Methane metabolism	aldolase	ec:4.1.2.13	-	-	-	4	1	comp55504_c0_seq1
Methane metabolism	dehydrogenase	ec:1.1.1.37	1	1	comp57482_c4_seq7	4	2	comp57482_c4_seq7, comp59051_c1_seq1
Methane metabolism	hydratase	ec:4.2.1.11	-	-	-	4	1	comp59326_c0_seq1
Nitrogen metabolism	dehydratase	ec:4.2.1.1	-	-	-	2	1	comp55481_c0_seq1
Nitrogen metabolism	ligase	ec:6.3.1.2	-	-	-	2	1	comp59625_c0_seq1
Other glycan degradation	alpha-D-mannosidase	ec:3.2.1.24	-	-	-	2	1	comp59463_c0_seq1
Other glycan degradation	alpha-fucosidase	ec:3.2.1.51	28	6	comp29419_c0_seq1, comp58302_c1_seq1, comp58346_c0_seq2, comp58346_c0_seq3, comp58346_c0_seq4, comp58346_c0_seq5	2	1	comp29419_c0_seq1
Other glycan degradation	hexosaminidase	ec:3.2.1.52	28	1	comp59702_c0_seq1	-	-	-
Other glycan degradation	lactase (ambiguous)	ec:3.2.1.23	28	5	comp51679_c0_seq1, comp54436_c0_seq1, comp57007_c1_seq18, comp58554_c0_seq1, comp59243_c0_seq1	-	-	-
Other glycan degradation	psychosine hydrolase	ec:3.2.1.45	28	16	comp54184_c0_seq1, comp54184_c2_seq1, comp54647_c1_seq1, comp54647_c1_seq2, comp55456_c0_seq1, comp55456_c0_seq2, comp55456_c0_seq3, comp56997_c0_seq1, comp56997_c0_seq2, comp58189_c0_seq12, comp58189_c0_seq9, comp58189_c1_seq1, comp58478_c0_seq1, comp58478_c0_seq3, comp59258_c0_seq1, comp59285_c0_seq1	-	-	-
Oxidative phosphorylation	oxidase	ec:1.9.3.1	4	3	comp29434_c0_seq1, comp41064_c0_seq1, comp59299_c0_seq1	10	6	comp29434_c0_seq1, comp41064_c0_seq1, comp57292_c0_seq1, comp59299_c0_seq1, comp59425_c0_seq1, comp59784_c0_seq1
Oxidative phosphorylation	reductase	ec:1.10.2.2	-	-	-	10	2	comp59514_c0_seq1, comp59639_c0_seq1
Oxidative phosphorylation	reductase (H+-translocating)	ec:1.6.5.3	4	1	comp51608_c1_seq1	10	2	comp51608_c1_seq1, comp59124_c0_seq1
Pentose and glucuronate interconversions	pectin depolymerase	ec:3.2.1.15	16	16	comp29487_c1_seq1, comp41022_c1_seq1, comp43000_c1_seq1, comp53948_c1_seq3, comp53948_c1_seq4, comp54178_c0_seq13, comp54178_c0_seq15, comp54178_c0_seq21, comp54178_c0_seq26, comp54178_c0_seq8, comp56513_c1_seq1, comp56513_c1_seq3, comp57517_c0_seq1, comp57517_c0_seq18, comp58803_c4_seq10, comp59203_c0_seq1	-	-	-
Pentose phosphate pathway	aldolase	ec:4.1.2.13	-	-	-	1	1	comp55504_c0_seq1
Purine metabolism	kinase	ec:2.7.1.40	-	-	-	3	1	comp41205_c0_seq1
Purine metabolism	kinase	ec:2.7.4.6	1	1	comp29457_c0_seq1	3	1	comp29457_c0_seq1
Purine metabolism	phosphatase	ec:3.6.1.15	-	-	-	3	1	comp53390_c0_seq1
Pyrimidine metabolism	kinase	ec:2.7.4.6	1	1	comp29457_c0_seq1	1	1	comp29457_c0_seq1
Pyruvate metabolism	dehydrogenase	ec:1.1.1.37	1	1	comp57482_c4_seq7	3	2	comp57482_c4_seq7, comp59051_c1_seq1
Pyruvate metabolism	kinase	ec:2.7.1.40	-	-	-	3	1	comp41205_c0_seq1
Riboflavin metabolism	phosphatase	ec:3.1.3.2	3	3	comp51667_c0_seq2, comp53983_c0_seq1, comp53983_c0_seq2	-	-	-
Sphingolipid metabolism	lactase (ambiguous)	ec:3.2.1.23	21	5	comp51679_c0_seq1, comp54436_c0_seq1, comp57007_c1_seq18, comp58554_c0_seq1, comp59243_c0_seq1	-	-	-
Sphingolipid metabolism	psychosine hydrolase	ec:3.2.1.45	21	16	comp54184_c0_seq1, comp54184_c2_seq1, comp54647_c1_seq1, comp54647_c1_seq2, comp55456_c0_seq1, comp55456_c0_seq2, comp55456_c0_seq3, comp56997_c0_seq1, comp56997_c0_seq2, comp58189_c0_seq12, comp58189_c0_seq9, comp58189_c1_seq1, comp58478_c0_seq1, comp58478_c0_seq3, comp59258_c0_seq1, comp59285_c0_seq1	-	-	-
Starch and sucrose metabolism	pectin depolymerase	ec:3.2.1.15	16	16	comp29487_c1_seq1, comp41022_c1_seq1, comp43000_c1_seq1, comp53948_c1_seq3, comp53948_c1_seq4, comp54178_c0_seq13, comp54178_c0_seq15, comp54178_c0_seq21, comp54178_c0_seq26, comp54178_c0_seq8, comp56513_c1_seq1, comp56513_c1_seq3, comp57517_c0_seq1, comp57517_c0_seq18, comp58803_c4_seq10, comp59203_c0_seq1	-	-	-
T cell receptor signaling pathway	phosphatase	ec:3.1.3.16	-	-	-	1	1	comp40607_c0_seq1
Thiamine metabolism	phosphatase	ec:3.6.1.15	-	-	-	1	1	comp53390_c0_seq1
Tryptophan metabolism	equilase	ec:1.11.1.6	1	1	comp59495_c0_seq1	-	-	-
Various types of N-glycan biosynthesis	hexosaminidase	ec:3.2.1.52	1	1	comp59702_c0_seq1	-	-	-
