# Supplementary material for: Differential expression of endogenous plant cell wall degrading enzyme genes in the stick insect (Phasmatodea) midgut
Source: BMC Genomics. 2014 Oct 21;15(1):917. doi: 10.1186/1471-2164-15-917 (PMC4221708; doi:10.1186/1471-2164-15-917)
Supplement: Supplementary file 2 — Additional file 2: Table S2: KEGG Table for the most highly expressed genes of the Extatosoma tiaratum midgut. Top 500 most highly expressed genes in each of the anterior midgut (AMG) and posterior midgut (PMG) used. (XLS 30 KB) [file 12864_2014_6620_MOESM2_ESM.xls]

## Sheet: KEGGTable-Et.xls
Pathway	Enzyme	Ezyme ID	Seqs in Pathway (AMG)	Seqs of Enzyme (AMG)	Seqs (AMG)	Seqs in Pathway (PMG)	Seqs of Enzyme (PMG)	Seqs (PMG)
Alanine, aspartate and glutamate metabolism	transaminase	ec:2.6.1.1	-	-	-	1	1	comp85214_c4_seq1
Alanine, aspartate and glutamate metabolism	transaminase	ec:2.6.1.19	1	1	comp85997_c6_seq1	-	-	-
alpha-Linolenic acid metabolism	A1	ec:3.1.1.32	2	2	comp39439_c0_seq1, comp39439_c0_seq2	2	2	comp39439_c0_seq1, comp39439_c0_seq2
Amino sugar and nucleotide sugar metabolism	chitodextrinase	ec:3.2.1.14	-	-	-	1	1	comp83279_c0_seq1
Aminobenzoate degradation	phosphatase	ec:3.1.3.2	1	1	comp88427_c0_seq1	-	-	-
Arginine and proline metabolism	dehydrogenase (NAD+)	ec:1.2.1.3	1	1	comp83031_c0_seq1	2	1	comp83031_c0_seq1
Arginine and proline metabolism	transaminase	ec:2.6.1.1	-	-	-	2	1	comp85214_c4_seq1
Ascorbate and aldarate metabolism	dehydrogenase (NAD+)	ec:1.2.1.3	1	1	comp83031_c0_seq1	1	1	comp83031_c0_seq1
Benzoate degradation	dehydrogenase (acetylating)	ec:1.2.1.10	1	1	comp83031_c0_seq1	1	1	comp83031_c0_seq1
beta-Alanine metabolism	dehydrogenase (NAD+)	ec:1.2.1.3	2	1	comp83031_c0_seq1	1	1	comp83031_c0_seq1
beta-Alanine metabolism	transaminase	ec:2.6.1.19	2	1	comp85997_c6_seq1	-	-	-
Butanoate metabolism	dehydrogenase (acetylating)	ec:1.2.1.10	2	1	comp83031_c0_seq1	1	1	comp83031_c0_seq1
Butanoate metabolism	transaminase	ec:2.6.1.19	2	1	comp85997_c6_seq1	-	-	-
Carbon fixation in photosynthetic organisms	aldolase	ec:4.1.2.13	-	-	-	5	1	comp86422_c1_seq1
Carbon fixation in photosynthetic organisms	dehydrogenase	ec:1.1.1.37	2	1	comp87564_c0_seq1	5	1	comp87564_c0_seq1
Carbon fixation in photosynthetic organisms	dehydrogenase (phosphorylating)	ec:1.2.1.12	2	1	comp87453_c0_seq1	5	1	comp87453_c0_seq1
Carbon fixation in photosynthetic organisms	isomerase	ec:5.3.1.1	-	-	-	5	1	comp87911_c0_seq1
Carbon fixation in photosynthetic organisms	transaminase	ec:2.6.1.1	-	-	-	5	1	comp85214_c4_seq1
Carbon fixation pathways in prokaryotes	dehydrogenase	ec:1.1.1.37	2	1	comp87564_c0_seq1	3	1	comp87564_c0_seq1
Carbon fixation pathways in prokaryotes	dehydrogenase (NADP+)	ec:1.1.1.42	-	-	-	3	1	comp85489_c7_seq1
Carbon fixation pathways in prokaryotes	hydratase	ec:4.2.1.3	2	1	comp87728_c0_seq1	3	1	comp87728_c0_seq1
Chloroalkane and chloroalkene degradation	dehydrogenase	ec:1.1.1.1	3	2	comp86162_c3_seq3, comp88110_c0_seq1	-	-	-
Chloroalkane and chloroalkene degradation	dehydrogenase (NAD+)	ec:1.2.1.3	3	1	comp83031_c0_seq1	1	1	comp83031_c0_seq1
Citrate cycle (TCA cycle)	(Si)-synthase	ec:2.3.3.1	-	-	-	4	1	comp39719_c0_seq1
Citrate cycle (TCA cycle)	dehydrogenase	ec:1.1.1.37	2	1	comp87564_c0_seq1	4	1	comp87564_c0_seq1
Citrate cycle (TCA cycle)	dehydrogenase (NADP+)	ec:1.1.1.42	-	-	-	4	1	comp85489_c7_seq1
Citrate cycle (TCA cycle)	hydratase	ec:4.2.1.3	2	1	comp87728_c0_seq1	4	1	comp87728_c0_seq1
Cysteine and methionine metabolism	dehydrogenase	ec:1.1.1.37	1	1	comp87564_c0_seq1	2	1	comp87564_c0_seq1
Cysteine and methionine metabolism	transaminase	ec:2.6.1.1	-	-	-	2	1	comp85214_c4_seq1
Cysteine and methionine metabolism	transaminase	ec:2.6.1.5	-	-	-	2	1	comp85214_c4_seq1
Cysteine and methionine metabolism	transaminase	ec:2.6.1.57	-	-	-	2	1	comp85214_c4_seq1
Dioxin degradation	dehydrogenase (acetylating)	ec:1.2.1.10	1	1	comp83031_c0_seq1	1	1	comp83031_c0_seq1
Drug metabolism - cytochrome P450	dehydrogenase	ec:1.1.1.1	4	2	comp86162_c3_seq3, comp88110_c0_seq1	-	-	-
Drug metabolism - cytochrome P450	transferase	ec:2.5.1.18	4	2	comp86800_c1_seq1, comp87652_c0_seq1	2	2	comp87316_c0_seq1, comp87652_c0_seq1
Fatty acid degradation	dehydrogenase	ec:1.1.1.1	3	2	comp86162_c3_seq3, comp88110_c0_seq1	-	-	-
Fatty acid degradation	dehydrogenase (NAD+)	ec:1.2.1.3	3	1	comp83031_c0_seq1	1	1	comp83031_c0_seq1
Fructose and mannose metabolism	aldolase	ec:4.1.2.13	-	-	-	2	1	comp86422_c1_seq1
Fructose and mannose metabolism	isomerase	ec:5.3.1.1	-	-	-	2	1	comp87911_c0_seq1
Galactose metabolism	lactase (ambiguous)	ec:3.2.1.23	1	1	comp86140_c4_seq2	-	-	-
Glutathione metabolism	dehydrogenase (NADP+)	ec:1.1.1.42	-	-	-	7	1	comp85489_c7_seq1
Glutathione metabolism	dehydrogenase (NADP+-dependent, decarboxylating)	ec:1.1.1.44	-	-	-	7	1	comp87870_c0_seq1
Glutathione metabolism	thioredoxin peroxidase	ec:1.11.1.15	3	1	comp87766_c0_seq1	7	3	comp85587_c0_seq2, comp85587_c0_seq3, comp87766_c0_seq1
Glutathione metabolism	transferase	ec:2.5.1.18	-	-	-	7	2	comp87316_c0_seq1, comp87652_c0_seq1
Glutathione metabolism	transferase	ec:2.5.1.18	3	2	comp86800_c1_seq1, comp87652_c0_seq1	-	-	-
Glycerolipid metabolism	dehydrogenase (NAD+)	ec:1.2.1.3	1	1	comp83031_c0_seq1	1	1	comp83031_c0_seq1
Glycerophospholipid metabolism	A1	ec:3.1.1.32	2	2	comp39439_c0_seq1, comp39439_c0_seq2	2	2	comp39439_c0_seq1, comp39439_c0_seq2
Glycine, serine and threonine metabolism	dehydrogenase	ec:1.1.1.1	2	2	comp86162_c3_seq3, comp88110_c0_seq1	-	-	-
Glycine, serine and threonine metabolism	dehydrogenase	ec:1.1.99.1	-	-	-	1	1	comp85651_c4_seq8
Glycolysis / Gluconeogenesis	aldolase	ec:4.1.2.13	-	-	-	4	1	comp86422_c1_seq1
Glycolysis / Gluconeogenesis	dehydrogenase	ec:1.1.1.1	4	2	comp86162_c3_seq3, comp88110_c0_seq1	-	-	-
Glycolysis / Gluconeogenesis	dehydrogenase (NAD+)	ec:1.2.1.3	4	1	comp83031_c0_seq1	4	1	comp83031_c0_seq1
Glycolysis / Gluconeogenesis	dehydrogenase (phosphorylating)	ec:1.2.1.12	4	1	comp87453_c0_seq1	4	1	comp87453_c0_seq1
Glycolysis / Gluconeogenesis	isomerase	ec:5.3.1.1	-	-	-	4	1	comp87911_c0_seq1
Glycosaminoglycan degradation	lactase (ambiguous)	ec:3.2.1.23	1	1	comp86140_c4_seq2	-	-	-
Glycosphingolipid biosynthesis - ganglio series	lactase (ambiguous)	ec:3.2.1.23	1	1	comp86140_c4_seq2	-	-	-
Glyoxylate and dicarboxylate metabolism	(Si)-synthase	ec:2.3.3.1	-	-	-	3	1	comp39719_c0_seq1
Glyoxylate and dicarboxylate metabolism	dehydrogenase	ec:1.1.1.37	2	1	comp87564_c0_seq1	3	1	comp87564_c0_seq1
Glyoxylate and dicarboxylate metabolism	hydratase	ec:4.2.1.3	2	1	comp87728_c0_seq1	3	1	comp87728_c0_seq1
Histidine metabolism	dehydrogenase (NAD+)	ec:1.2.1.3	1	1	comp83031_c0_seq1	2	1	comp83031_c0_seq1
Histidine metabolism	transaminase	ec:2.6.1.9	-	-	-	2	1	comp85214_c4_seq1
Inositol phosphate metabolism	isomerase	ec:5.3.1.1	-	-	-	1	1	comp87911_c0_seq1
Isoquinoline alkaloid biosynthesis	transaminase	ec:2.6.1.1	-	-	-	1	1	comp85214_c4_seq1
Isoquinoline alkaloid biosynthesis	transaminase	ec:2.6.1.5	-	-	-	1	1	comp85214_c4_seq1
Isoquinoline alkaloid biosynthesis	transaminase	ec:2.6.1.57	-	-	-	1	1	comp85214_c4_seq1
Limonene and pinene degradation	dehydrogenase (NAD+)	ec:1.2.1.3	1	1	comp83031_c0_seq1	1	1	comp83031_c0_seq1
Lysine biosynthesis	transaminase	ec:2.6.1.57	-	-	-	1	1	comp85214_c4_seq1
Lysine degradation	dehydrogenase (NAD+)	ec:1.2.1.3	1	1	comp83031_c0_seq1	1	1	comp83031_c0_seq1
Metabolism of xenobiotics by cytochrome P450	dehydrogenase	ec:1.1.1.1	5	2	comp86162_c3_seq3, comp88110_c0_seq1	-	-	-
Metabolism of xenobiotics by cytochrome P450	epoxide hydrolase	ec:3.3.2.9	5	1	comp39479_c0_seq1	4	2	comp39479_c0_seq1, comp85482_c0_seq1
Metabolism of xenobiotics by cytochrome P450	transferase	ec:2.5.1.18	5	2	comp86800_c1_seq1, comp87652_c0_seq1	4	2	comp87316_c0_seq1, comp87652_c0_seq1
Methane metabolism	aldolase	ec:4.1.2.13	-	-	-	2	1	comp86422_c1_seq1
Methane metabolism	dehydrogenase	ec:1.1.1.37	1	1	comp87564_c0_seq1	2	1	comp87564_c0_seq1
Naphthalene degradation	dehydrogenase	ec:1.1.1.1	2	2	comp86162_c3_seq3, comp88110_c0_seq1	-	-	-
Nitrogen metabolism	dehydratase	ec:4.2.1.1	-	-	-	1	1	comp88181_c0_seq1
Novobiocin biosynthesis	transaminase	ec:2.6.1.1	-	-	-	1	1	comp85214_c4_seq1
Novobiocin biosynthesis	transaminase	ec:2.6.1.5	-	-	-	1	1	comp85214_c4_seq1
Novobiocin biosynthesis	transaminase	ec:2.6.1.57	-	-	-	1	1	comp85214_c4_seq1
Novobiocin biosynthesis	transaminase	ec:2.6.1.9	-	-	-	1	1	comp85214_c4_seq1
Other glycan degradation	alpha-fucosidase	ec:3.2.1.51	19	1	comp82669_c0_seq2	-	-	-
Other glycan degradation	lactase (ambiguous)	ec:3.2.1.23	19	1	comp86140_c4_seq2	-	-	-
Other glycan degradation	psychosine hydrolase	ec:3.2.1.45	19	17	comp39380_c0_seq1, comp39468_c0_seq1, comp39468_c1_seq1, comp61402_c0_seq1, comp61402_c1_seq1, comp61402_c2_seq1, comp78216_c0_seq1, comp81179_c2_seq1, comp81179_c2_seq6, comp84490_c0_seq4, comp84490_c0_seq8, comp86350_c14_seq12, comp86350_c14_seq14, comp86350_c14_seq6, comp87317_c0_seq1, comp87479_c0_seq1, comp88019_c0_seq1	3	3	comp39468_c1_seq1, comp81179_c2_seq6, comp87317_c0_seq1
Oxidative phosphorylation	oxidase	ec:1.9.3.1	12	6	comp39433_c0_seq1, comp39514_c1_seq1, comp61359_c0_seq1, comp74127_c1_seq1, comp87239_c0_seq1, comp87449_c0_seq1	12	6	comp39514_c1_seq1, comp61359_c0_seq1, comp74127_c1_seq1, comp87239_c0_seq1, comp87248_c0_seq1, comp87449_c0_seq1
Oxidative phosphorylation	reductase	ec:1.10.2.2	12	3	comp85756_c2_seq1, comp87767_c0_seq1, comp87853_c0_seq1	12	3	comp85756_c2_seq1, comp87853_c0_seq1, comp88014_c0_seq1
Oxidative phosphorylation	reductase (H+-translocating)	ec:1.6.5.3	12	3	comp39431_c0_seq1, comp39431_c1_seq1, comp87298_c0_seq1	12	3	comp39431_c1_seq1, comp87298_c0_seq1, comp87814_c0_seq1
Pentose and glucuronate interconversions	dehydrogenase (NAD+)	ec:1.2.1.3	10	1	comp83031_c0_seq1	3	1	comp83031_c0_seq1
Pentose and glucuronate interconversions	pectin depolymerase	ec:3.2.1.15	10	9	comp74057_c0_seq1, comp74057_c0_seq2, comp81259_c0_seq1, comp84284_c0_seq2, comp86724_c0_seq7, comp87343_c0_seq1, comp87722_c0_seq1, comp87744_c0_seq1, comp88191_c0_seq1	3	2	comp84284_c0_seq2, comp87343_c0_seq1
Pentose phosphate pathway	aldolase	ec:4.1.2.13	-	-	-	3	1	comp86422_c1_seq1
Pentose phosphate pathway	dehydrogenase (NADP+-dependent, decarboxylating)	ec:1.1.1.44	-	-	-	3	1	comp87870_c0_seq1
Pentose phosphate pathway	dihydroxyacetonetransferase	ec:2.2.1.2	1	1	comp39489_c0_seq1	3	1	comp39489_c0_seq1
Phenylalanine metabolism	lactoperoxidase	ec:1.11.1.7	1	1	comp87417_c0_seq1	-	-	-
Phenylalanine metabolism	transaminase	ec:2.6.1.1	-	-	-	1	1	comp85214_c4_seq1
Phenylalanine metabolism	transaminase	ec:2.6.1.5	-	-	-	1	1	comp85214_c4_seq1
Phenylalanine metabolism	transaminase	ec:2.6.1.57	-	-	-	1	1	comp85214_c4_seq1
Phenylalanine metabolism	transaminase	ec:2.6.1.9	-	-	-	1	1	comp85214_c4_seq1
Phenylalanine, tyrosine and tryptophan biosynthesis	transaminase	ec:2.6.1.1	-	-	-	1	1	comp85214_c4_seq1
Phenylalanine, tyrosine and tryptophan biosynthesis	transaminase	ec:2.6.1.5	-	-	-	1	1	comp85214_c4_seq1
Phenylalanine, tyrosine and tryptophan biosynthesis	transaminase	ec:2.6.1.57	-	-	-	1	1	comp85214_c4_seq1
Phenylalanine, tyrosine and tryptophan biosynthesis	transaminase	ec:2.6.1.9	-	-	-	1	1	comp85214_c4_seq1
Phenylpropanoid biosynthesis	lactoperoxidase	ec:1.11.1.7	1	1	comp87417_c0_seq1	-	-	-
Propanoate metabolism	dehydrogenase (NAD+)	ec:1.2.1.3	2	1	comp83031_c0_seq1	1	1	comp83031_c0_seq1
Propanoate metabolism	transaminase	ec:2.6.1.19	2	1	comp85997_c6_seq1	-	-	-
Purine metabolism	kinase	ec:2.7.4.6	1	1	comp86815_c5_seq13	1	1	comp86815_c5_seq13
Pyrimidine metabolism	kinase	ec:2.7.4.6	1	1	comp86815_c5_seq13	1	1	comp86815_c5_seq13
Pyruvate metabolism	dehydrogenase	ec:1.1.1.37	2	1	comp87564_c0_seq1	2	1	comp87564_c0_seq1
Pyruvate metabolism	dehydrogenase (acetylating)	ec:1.2.1.10	2	1	comp83031_c0_seq1	2	1	comp83031_c0_seq1
Pyruvate metabolism	dehydrogenase (NAD+)	ec:1.2.1.3	2	1	comp83031_c0_seq1	2	1	comp83031_c0_seq1
Retinol metabolism	dehydrogenase	ec:1.1.1.1	3	2	comp86162_c3_seq3, comp88110_c0_seq1	-	-	-
Retinol metabolism	dehydrogenase	ec:1.2.1.36	3	1	comp87637_c0_seq1	-	-	-
Riboflavin metabolism	phosphatase	ec:3.1.3.2	1	1	comp88427_c0_seq1	-	-	-
Sphingolipid metabolism	lactase (ambiguous)	ec:3.2.1.23	19	1	comp86140_c4_seq2	-	-	-
Sphingolipid metabolism	phosphodiesterase	ec:3.1.4.12	19	1	comp74150_c0_seq2	-	-	-
Sphingolipid metabolism	psychosine hydrolase	ec:3.2.1.45	19	17	comp39380_c0_seq1, comp39468_c0_seq1, comp39468_c1_seq1, comp61402_c0_seq1, comp61402_c1_seq1, comp61402_c2_seq1, comp78216_c0_seq1, comp81179_c2_seq1, comp81179_c2_seq6, comp84490_c0_seq4, comp84490_c0_seq8, comp86350_c14_seq12, comp86350_c14_seq14, comp86350_c14_seq6, comp87317_c0_seq1, comp87479_c0_seq1, comp88019_c0_seq1	3	3	comp39468_c1_seq1, comp81179_c2_seq6, comp87317_c0_seq1
Starch and sucrose metabolism	endo-1,4-beta-D-glucanase	ec:3.2.1.4	10	1	comp74392_c0_seq7	4	1	comp74392_c0_seq7
Starch and sucrose metabolism	pectin depolymerase	ec:3.2.1.15	10	9	comp74057_c0_seq1, comp74057_c0_seq2, comp81259_c0_seq1, comp84284_c0_seq2, comp86724_c0_seq7, comp87343_c0_seq1, comp87722_c0_seq1, comp87744_c0_seq1, comp88191_c0_seq1	4	2	comp84284_c0_seq2, comp87343_c0_seq1
Starch and sucrose metabolism	trehalase	ec:3.2.1.28	-	-	-	4	1	comp40192_c1_seq1
Tropane, piperidine and pyridine alkaloid biosynthesis	transaminase	ec:2.6.1.1	-	-	-	1	1	comp85214_c4_seq1
Tropane, piperidine and pyridine alkaloid biosynthesis	transaminase	ec:2.6.1.5	-	-	-	1	1	comp85214_c4_seq1
Tropane, piperidine and pyridine alkaloid biosynthesis	transaminase	ec:2.6.1.57	-	-	-	1	1	comp85214_c4_seq1
Tropane, piperidine and pyridine alkaloid biosynthesis	transaminase	ec:2.6.1.9	-	-	-	1	1	comp85214_c4_seq1
Tryptophan metabolism	dehydrogenase (NAD+)	ec:1.2.1.3	1	1	comp83031_c0_seq1	1	1	comp83031_c0_seq1
Tyrosine metabolism	dehydrogenase	ec:1.1.1.1	2	2	comp86162_c3_seq3, comp88110_c0_seq1	-	-	-
Tyrosine metabolism	transaminase	ec:2.6.1.1	-	-	-	1	1	comp85214_c4_seq1
Tyrosine metabolism	transaminase	ec:2.6.1.5	-	-	-	1	1	comp85214_c4_seq1
Tyrosine metabolism	transaminase	ec:2.6.1.57	-	-	-	1	1	comp85214_c4_seq1
Tyrosine metabolism	transaminase	ec:2.6.1.9	-	-	-	1	1	comp85214_c4_seq1
Ubiquinone and other terpenoid-quinone biosynthesis	transaminase	ec:2.6.1.5	-	-	-	1	1	comp85214_c4_seq1
Valine, leucine and isoleucine degradation	dehydrogenase (NAD+)	ec:1.2.1.3	1	1	comp83031_c0_seq1	1	1	comp83031_c0_seq1
Xylene degradation	dehydrogenase (acetylating)	ec:1.2.1.10	1	1	comp83031_c0_seq1	1	1	comp83031_c0_seq1
