# Supplementary material for: Differential expression of endogenous plant cell wall degrading enzyme genes in the stick insect (Phasmatodea) midgut
Source: BMC Genomics. 2014 Oct 21;15(1):917. doi: 10.1186/1471-2164-15-917 (PMC4221708; doi:10.1186/1471-2164-15-917)
Supplement: Supplementary file 3 — Additional file 3: Table S3: KEGG Table for the most highly expressed genes of the Medauroidea extradentata midgut. Top 500 most highly expressed genes in each of the anterior midgut (AMG) and posterior midgut (PMG) used. (XLS 25 KB) [file 12864_2014_6620_MOESM3_ESM.xls]

## Sheet: Me_ant_iso_Top500_KEGG.txt
Pathway	Enzyme	Ezyme ID	Seqs in Pathway (AMG)	Seqs of Enzyme (AMG)	Seqs (AMG)	Seqs in Pathway (PMG)	Seqs of Enzyme (PMG)	Seqs (PMG)
Alanine, aspartate and glutamate metabolism	transaminase	ec:2.6.1.1	1	1	comp52304_c4_seq1	0	0	0
alpha-Linolenic acid metabolism	A1	ec:3.1.1.32	1	1	comp47220_c0_seq1	2	2	comp47220_c0_seq1, comp54029_c0_seq1
Aminobenzoate degradation	phosphatase	ec:3.1.3.2	1	1	comp53760_c0_seq1	0	0	0
Arginine and proline metabolism	aminotransferase	ec:2.6.1.13	2	1	comp53628_c0_seq1	0	0	0
Arginine and proline metabolism	transaminase	ec:2.6.1.1	2	1	comp52304_c4_seq1	0	0	0
Butanoate metabolism	dehydrogenase	ec:1.3.99.1	1	1	comp51958_c1_seq1	0	0	0
Carbon fixation in photosynthetic organisms	aldolase	ec:4.1.2.13	4	1	comp53929_c0_seq1	5	1	comp53929_c0_seq1
Carbon fixation in photosynthetic organisms	dehydrogenase	ec:1.1.1.37	4	2	comp53683_c0_seq1, comp53784_c0_seq1	5	2	comp53683_c0_seq1, comp53784_c0_seq1
Carbon fixation in photosynthetic organisms	dehydrogenase (phosphorylating)	ec:1.2.1.12	4	1	comp53503_c0_seq1	5	1	comp53503_c0_seq1
Carbon fixation in photosynthetic organisms	transaminase	ec:2.6.1.1	5	1	comp52304_c4_seq1	0	0	0
Carbon fixation pathways in prokaryotes	dehydrogenase	ec:1.1.1.37	2	2	comp53683_c0_seq1, comp53784_c0_seq1	4	2	comp53683_c0_seq1, comp53784_c0_seq1
Carbon fixation pathways in prokaryotes	dehydrogenase	ec:1.3.99.1	4	1	comp51958_c1_seq1	0	0	0
Carbon fixation pathways in prokaryotes	dehydrogenase (NADP+)	ec:1.1.1.42	4	1	comp53866_c0_seq1	0	0	0
Chloroalkane and chloroalkene degradation	dehydrogenase	ec:1.1.1.1	2	2	comp50083_c0_seq1, comp53924_c0_seq1	1	1	comp53924_c0_seq1
Citrate cycle (TCA cycle)	(Si)-synthase	ec:2.3.3.1	3	1	comp54012_c0_seq1	5	1	comp54012_c0_seq1
Citrate cycle (TCA cycle)	dehydrogenase	ec:1.1.1.37	3	2	comp53683_c0_seq1, comp53784_c0_seq1	5	2	comp53683_c0_seq1, comp53784_c0_seq1
Citrate cycle (TCA cycle)	dehydrogenase	ec:1.3.99.1	5	1	comp51958_c1_seq1	0	0	0
Citrate cycle (TCA cycle)	dehydrogenase (NADP+)	ec:1.1.1.42	5	1	comp53866_c0_seq1	0	0	0
Cysteine and methionine metabolism	dehydrogenase	ec:1.1.1.37	2	2	comp53683_c0_seq1, comp53784_c0_seq1	3	2	comp53683_c0_seq1, comp53784_c0_seq1
Cysteine and methionine metabolism	transaminase	ec:2.6.1.1	3	1	comp52304_c4_seq1	0	0	0
Cysteine and methionine metabolism	transaminase	ec:2.6.1.5	3	1	comp52304_c4_seq1	0	0	0
Cysteine and methionine metabolism	transaminase	ec:2.6.1.57	3	1	comp52304_c4_seq1	0	0	0
Drug metabolism - cytochrome P450	dehydrogenase	ec:1.1.1.1	2	2	comp50083_c0_seq1, comp53924_c0_seq1	4	1	comp53924_c0_seq1
Drug metabolism - cytochrome P450	transferase	ec:2.5.1.18	4	3	comp50164_c0_seq1, comp53589_c0_seq1, comp54764_c0_seq1	0	0	0
Fatty acid degradation	dehydrogenase	ec:1.1.1.1	2	2	comp50083_c0_seq1, comp53924_c0_seq1	1	1	comp53924_c0_seq1
Fructose and mannose metabolism	aldolase	ec:4.1.2.13	1	1	comp53929_c0_seq1	1	1	comp53929_c0_seq1
Galactose metabolism	lactase (ambiguous)	ec:3.2.1.23	4	4	comp35850_c0_seq1, comp52359_c0_seq1, comp52359_c0_seq2, comp52877_c0_seq5	0	0	0
Glutathione metabolism	dehydrogenase (NADP+)	ec:1.1.1.42	4	1	comp53866_c0_seq1	0	0	0
Glutathione metabolism	transferase	ec:2.5.1.18	4	3	comp50164_c0_seq1, comp53589_c0_seq1, comp54764_c0_seq1	0	0	0
Glycerophospholipid metabolism	A1	ec:3.1.1.32	1	1	comp47220_c0_seq1	2	2	comp47220_c0_seq1, comp54029_c0_seq1
Glycine, serine and threonine metabolism	dehydrogenase	ec:1.1.1.1	3	2	comp50083_c0_seq1, comp53924_c0_seq1	2	1	comp53924_c0_seq1
Glycine, serine and threonine metabolism	dehydrogenase	ec:1.1.99.1	3	1	comp51590_c5_seq1	2	1	comp47615_c0_seq4
Glycolysis / Gluconeogenesis	aldolase	ec:4.1.2.13	4	1	comp53929_c0_seq1	5	1	comp53929_c0_seq1
Glycolysis / Gluconeogenesis	dehydrogenase	ec:1.1.1.1	4	2	comp50083_c0_seq1, comp53924_c0_seq1	5	1	comp53924_c0_seq1
Glycolysis / Gluconeogenesis	dehydrogenase (phosphorylating)	ec:1.2.1.12	4	1	comp53503_c0_seq1	5	1	comp53503_c0_seq1
Glycolysis / Gluconeogenesis	hydratase	ec:4.2.1.11	5	1	comp53959_c0_seq1	0	0	0
Glycolysis / Gluconeogenesis	kinase	ec:2.7.1.40	5	1	comp42084_c0_seq1	0	0	0
Glycosaminoglycan degradation	lactase (ambiguous)	ec:3.2.1.23	4	4	comp35850_c0_seq1, comp52359_c0_seq1, comp52359_c0_seq2, comp52877_c0_seq5	0	0	0
Glycosphingolipid biosynthesis - ganglio series	lactase (ambiguous)	ec:3.2.1.23	4	4	comp35850_c0_seq1, comp52359_c0_seq1, comp52359_c0_seq2, comp52877_c0_seq5	0	0	0
Glyoxylate and dicarboxylate metabolism	(Si)-synthase	ec:2.3.3.1	4	1	comp54012_c0_seq1	4	1	comp54012_c0_seq1
Glyoxylate and dicarboxylate metabolism	dehydrogenase	ec:1.1.1.37	4	2	comp53683_c0_seq1, comp53784_c0_seq1	4	2	comp53683_c0_seq1, comp53784_c0_seq1
Glyoxylate and dicarboxylate metabolism	equilase	ec:1.11.1.6	4	1	comp53400_c0_seq1	4	1	comp53400_c0_seq1
Histidine metabolism	transaminase	ec:2.6.1.9	1	1	comp52304_c4_seq1	0	0	0
Isoquinoline alkaloid biosynthesis	transaminase	ec:2.6.1.1	1	1	comp52304_c4_seq1	0	0	0
Isoquinoline alkaloid biosynthesis	transaminase	ec:2.6.1.5	1	1	comp52304_c4_seq1	0	0	0
Isoquinoline alkaloid biosynthesis	transaminase	ec:2.6.1.57	1	1	comp52304_c4_seq1	0	0	0
Lysine biosynthesis	transaminase	ec:2.6.1.57	1	1	comp52304_c4_seq1	0	0	0
Metabolism of xenobiotics by cytochrome P450	dehydrogenase	ec:1.1.1.1	2	2	comp50083_c0_seq1, comp53924_c0_seq1	4	1	comp53924_c0_seq1
Metabolism of xenobiotics by cytochrome P450	transferase	ec:2.5.1.18	4	3	comp50164_c0_seq1, comp53589_c0_seq1, comp54764_c0_seq1	0	0	0
Methane metabolism	aldolase	ec:4.1.2.13	3	1	comp53929_c0_seq1	5	1	comp53929_c0_seq1
Methane metabolism	dehydrogenase	ec:1.1.1.284	5	1	comp54216_c0_seq1	0	0	0
Methane metabolism	dehydrogenase	ec:1.1.1.37	3	2	comp53683_c0_seq1, comp53784_c0_seq1	5	2	comp53683_c0_seq1, comp53784_c0_seq1
Methane metabolism	hydratase	ec:4.2.1.11	5	1	comp53959_c0_seq1	0	0	0
Naphthalene degradation	dehydrogenase	ec:1.1.1.1	2	2	comp50083_c0_seq1, comp53924_c0_seq1	1	1	comp53924_c0_seq1
Nitrogen metabolism	dehydratase	ec:4.2.1.1	2	2	comp37023_c0_seq1, comp47836_c0_seq1	0	0	0
Novobiocin biosynthesis	transaminase	ec:2.6.1.1	1	1	comp52304_c4_seq1	0	0	0
Novobiocin biosynthesis	transaminase	ec:2.6.1.5	1	1	comp52304_c4_seq1	0	0	0
Novobiocin biosynthesis	transaminase	ec:2.6.1.57	1	1	comp52304_c4_seq1	0	0	0
Novobiocin biosynthesis	transaminase	ec:2.6.1.9	1	1	comp52304_c4_seq1	0	0	0
Other glycan degradation	alpha-D-mannosidase	ec:3.2.1.24	33	1	comp51573_c0_seq6	0	0	0
Other glycan degradation	alpha-fucosidase	ec:3.2.1.51	33	4	comp38495_c0_seq1, comp51456_c0_seq2, comp54201_c0_seq1, comp54360_c0_seq1	0	0	0
Other glycan degradation	lactase (ambiguous)	ec:3.2.1.23	33	4	comp35850_c0_seq1, comp52359_c0_seq1, comp52359_c0_seq2, comp52877_c0_seq5	0	0	0
Other glycan degradation	psychosine hydrolase	ec:3.2.1.45	33	24	comp38743_c0_seq1, comp43460_c0_seq1, comp43460_c1_seq1, comp43460_c2_seq1, comp44677_c1_seq1, comp44677_c1_seq2, comp50181_c3_seq1, comp50181_c5_seq4, comp50354_c0_seq1, comp50768_c1_seq1, comp50768_c1_seq2, comp50768_c2_seq1, comp51746_c0_seq12, comp51746_c0_seq28, comp51746_c0_seq31, comp52005_c1_seq1, comp52005_c1_seq2, comp52005_c3_seq1, comp52005_c3_seq2, comp52492_c12_seq1, comp52492_c12_s…	2	2	comp50768_c2_seq1, comp52492_c12_seq1
Oxidative phosphorylation	dehydrogenase	ec:1.3.99.1	12	1	comp51958_c1_seq1	0	0	0
Oxidative phosphorylation	oxidase	ec:1.9.3.1	4	3	comp33749_c0_seq1, comp37128_c0_seq1, comp53235_c1_seq1	12	6	comp33749_c0_seq1, comp37128_c0_seq1, comp53196_c1_seq1, comp53235_c1_seq1, comp53821_c0_seq1, comp54093_c0_seq1
Oxidative phosphorylation	reductase	ec:1.10.2.2	12	2	comp44480_c0_seq1, comp54154_c0_seq1	0	0	0
Oxidative phosphorylation	reductase (H+-translocating)	ec:1.6.5.3	4	1	comp53208_c0_seq1	12	3	comp53196_c0_seq1, comp53208_c0_seq1, comp53264_c0_seq1
Pentose and glucuronate interconversions	pectin depolymerase	ec:3.2.1.15	21	21	comp42325_c1_seq1, comp47499_c0_seq1, comp47499_c1_seq1, comp50218_c3_seq1, comp51208_c1_seq1, comp51569_c7_seq4, comp51569_c7_seq5, comp51596_c0_seq2, comp52253_c0_seq17, comp52253_c0_seq19, comp52253_c0_seq5, comp52253_c0_seq8, comp52650_c1_seq3, comp52650_c3_seq1, comp52708_c0_seq1, comp52708_c0_seq4, comp52708_c0_seq6, comp52708_c0_seq9, comp53262_c0_seq1, comp53274_c0_seq1, comp53956_c0_seq1	5	5	comp52708_c0_seq1, comp52708_c0_seq4, comp52708_c0_seq9, comp53262_c0_seq1, comp53274_c0_seq1
Pentose phosphate pathway	aldolase	ec:4.1.2.13	1	1	comp53929_c0_seq1	1	1	comp53929_c0_seq1
Phenylalanine metabolism	lactoperoxidase	ec:1.11.1.7	2	1	comp44464_c0_seq2	0	0	0
Phenylalanine metabolism	transaminase	ec:2.6.1.1	2	1	comp52304_c4_seq1	0	0	0
Phenylalanine metabolism	transaminase	ec:2.6.1.5	2	1	comp52304_c4_seq1	0	0	0
Phenylalanine metabolism	transaminase	ec:2.6.1.57	2	1	comp52304_c4_seq1	0	0	0
Phenylalanine metabolism	transaminase	ec:2.6.1.9	2	1	comp52304_c4_seq1	0	0	0
Phenylalanine, tyrosine and tryptophan biosynthesis	transaminase	ec:2.6.1.1	1	1	comp52304_c4_seq1	0	0	0
Phenylalanine, tyrosine and tryptophan biosynthesis	transaminase	ec:2.6.1.5	1	1	comp52304_c4_seq1	0	0	0
Phenylalanine, tyrosine and tryptophan biosynthesis	transaminase	ec:2.6.1.57	1	1	comp52304_c4_seq1	0	0	0
Phenylalanine, tyrosine and tryptophan biosynthesis	transaminase	ec:2.6.1.9	1	1	comp52304_c4_seq1	0	0	0
Phenylpropanoid biosynthesis	lactoperoxidase	ec:1.11.1.7	1	1	comp44464_c0_seq2	0	0	0
Purine metabolism	kinase	ec:2.7.1.40	2	1	comp42084_c0_seq1	0	0	0
Purine metabolism	kinase	ec:2.7.4.6	1	1	comp53348_c0_seq1	2	1	comp53348_c0_seq1
Pyrimidine metabolism	kinase	ec:2.7.4.6	1	1	comp53348_c0_seq1	1	1	comp53348_c0_seq1
Pyruvate metabolism	dehydrogenase	ec:1.1.1.37	2	2	comp53683_c0_seq1, comp53784_c0_seq1	3	2	comp53683_c0_seq1, comp53784_c0_seq1
Pyruvate metabolism	kinase	ec:2.7.1.40	3	1	comp42084_c0_seq1	0	0	0
Retinol metabolism	dehydrogenase	ec:1.1.1.1	2	2	comp50083_c0_seq1, comp53924_c0_seq1	1	1	comp53924_c0_seq1
Riboflavin metabolism	phosphatase	ec:3.1.3.2	1	1	comp53760_c0_seq1	0	0	0
Sphingolipid metabolism	lactase (ambiguous)	ec:3.2.1.23	29	4	comp35850_c0_seq1, comp52359_c0_seq1, comp52359_c0_seq2, comp52877_c0_seq5	0	0	0
Sphingolipid metabolism	phosphodiesterase	ec:3.1.4.12	29	1	comp53819_c0_seq1	0	0	0
Sphingolipid metabolism	psychosine hydrolase	ec:3.2.1.45	29	24	comp38743_c0_seq1, comp43460_c0_seq1, comp43460_c1_seq1, comp43460_c2_seq1, comp44677_c1_seq1, comp44677_c1_seq2, comp50181_c3_seq1, comp50181_c5_seq4, comp50354_c0_seq1, comp50768_c1_seq1, comp50768_c1_seq2, comp50768_c2_seq1, comp51746_c0_seq12, comp51746_c0_seq28, comp51746_c0_seq31, comp52005_c1_seq1, comp52005_c1_seq2, comp52005_c3_seq1, comp52005_c3_seq2, comp52492_c12_seq1, comp52492_c12_s…	2	2	comp50768_c2_seq1, comp52492_c12_seq1
Starch and sucrose metabolism	endo-1,4-beta-D-glucanase	ec:3.2.1.4	22	1	comp36179_c1_seq1	0	0	0
Starch and sucrose metabolism	pectin depolymerase	ec:3.2.1.15	22	21	comp42325_c1_seq1, comp47499_c0_seq1, comp47499_c1_seq1, comp50218_c3_seq1, comp51208_c1_seq1, comp51569_c7_seq4, comp51569_c7_seq5, comp51596_c0_seq2, comp52253_c0_seq17, comp52253_c0_seq19, comp52253_c0_seq5, comp52253_c0_seq8, comp52650_c1_seq3, comp52650_c3_seq1, comp52708_c0_seq1, comp52708_c0_seq4, comp52708_c0_seq6, comp52708_c0_seq9, comp53262_c0_seq1, comp53274_c0_seq1, comp53956_c0_seq1	5	5	comp52708_c0_seq1, comp52708_c0_seq4, comp52708_c0_seq9, comp53262_c0_seq1, comp53274_c0_seq1
T cell receptor signaling pathway	phosphatase	ec:3.1.3.16	1	1	comp54362_c0_seq1	0	0	0
Toluene degradation	dehydrogenase	ec:1.3.99.1	1	1	comp51958_c1_seq1	0	0	0
Tropane, piperidine and pyridine alkaloid biosynthesis	transaminase	ec:2.6.1.1	1	1	comp52304_c4_seq1	0	0	0
Tropane, piperidine and pyridine alkaloid biosynthesis	transaminase	ec:2.6.1.5	1	1	comp52304_c4_seq1	0	0	0
Tropane, piperidine and pyridine alkaloid biosynthesis	transaminase	ec:2.6.1.57	1	1	comp52304_c4_seq1	0	0	0
Tropane, piperidine and pyridine alkaloid biosynthesis	transaminase	ec:2.6.1.9	1	1	comp52304_c4_seq1	0	0	0
Tryptophan metabolism	equilase	ec:1.11.1.6	1	1	comp53400_c0_seq1	1	1	comp53400_c0_seq1
Tyrosine metabolism	dehydrogenase	ec:1.1.1.1	2	2	comp50083_c0_seq1, comp53924_c0_seq1	2	1	comp53924_c0_seq1
Tyrosine metabolism	transaminase	ec:2.6.1.1	2	1	comp52304_c4_seq1	0	0	0
Tyrosine metabolism	transaminase	ec:2.6.1.5	2	1	comp52304_c4_seq1	0	0	0
Tyrosine metabolism	transaminase	ec:2.6.1.57	2	1	comp52304_c4_seq1	0	0	0
Tyrosine metabolism	transaminase	ec:2.6.1.9	2	1	comp52304_c4_seq1	0	0	0
Ubiquinone and other terpenoid-quinone biosynthesis	transaminase	ec:2.6.1.5	1	1	comp52304_c4_seq1	0	0	0
