# Supplementary material for: Differential expression of endogenous plant cell wall degrading enzyme genes in the stick insect (Phasmatodea) midgut
Source: BMC Genomics. 2014 Oct 21;15(1):917. doi: 10.1186/1471-2164-15-917 (PMC4221708; doi:10.1186/1471-2164-15-917)
Supplement: Supplementary file 4 — Additional file 4: Table S4: KEGG Table for the most highly expressed genes of the Peruphasma schultei midgut. Top 500 most highly expressed genes in each of the anterior midgut (AMG) and posterior midgut (PMG) used. (XLS 42 KB) [file 12864_2014_6620_MOESM4_ESM.xls]

## Sheet: PSkegg_txt_AMGonly-July.txt
Pathway	Enzyme	Ezyme ID	Seqs in Pathway (AMG)	Seqs of Enzyme (AMG)	Seqs (AMG)	Seqs in Pathway (PMG)	Seqs of Enzyme (PMG)	Seqs (PMG)
Alanine, aspartate and glutamate metabolism	dehydrogenase	ec:1.5.1.12	6	1	comp48047_c0	0	0	0
Alanine, aspartate and glutamate metabolism	glutaminase I	ec:3.5.1.2	6	1	comp254521_c0	0	0	0
Alanine, aspartate and glutamate metabolism	ligase	ec:6.3.1.2	6	1	comp51749_c0	0	0	0
Alanine, aspartate and glutamate metabolism	phosphoribosyldiphosphate 5-amidotransferase	ec:2.4.2.14	1	1	comp52972_c2	0	0	0
Alanine, aspartate and glutamate metabolism	transaminase	ec:2.6.1.19	6	1	comp22224_c0	0	0	0
Amino sugar and nucleotide sugar metabolism	4-epimerase	ec:5.1.3.2	10	1	comp46162_c0	0	0	0
Amino sugar and nucleotide sugar metabolism	chitodextrinase	ec:3.2.1.14	2	2	comp45350_c0, comp57683_c0	10	3	comp22721_c0, comp58228_c0, comp89529_c0
Amino sugar and nucleotide sugar metabolism	deaminase	ec:3.5.99.6	10	1	comp50971_c0	0	0	0
Amino sugar and nucleotide sugar metabolism	galactokinase (phosphorylating)	ec:2.7.1.6	10	1	comp49904_c0	0	0	0
Amino sugar and nucleotide sugar metabolism	hexosaminidase	ec:3.2.1.52	10	1	comp48093_c0	0	0	0
Amino sugar and nucleotide sugar metabolism	isomerase	ec:5.3.1.9	10	3	comp44827_c0, comp44827_c1, comp52326_c0	0	0	0
Aminobenzoate degradation	phosphatase	ec:3.1.3.1	7	1	comp21438_c0	0	0	0
Aminobenzoate degradation	phosphatase	ec:3.1.3.2	5	5	comp50193_c0, comp50311_c0, comp58960_c0, comp64678_c0, comp124674_c0	7	6	comp26283_c0, comp51275_c0, comp51295_c0, comp55235_c1, comp55438_c1, comp56451_c11
Arginine and proline metabolism	dehydrogenase	ec:1.5.1.12	7	1	comp48047_c0	0	0	0
Arginine and proline metabolism	dehydropeptidase II	ec:3.5.1.14	7	1	comp54811_c1	0	0	0
Arginine and proline metabolism	dioxygenase	ec:1.14.11.2	7	1	comp51426_c0	0	0	0
Arginine and proline metabolism	glutaminase I	ec:3.5.1.2	7	1	comp254521_c0	0	0	0
Arginine and proline metabolism	ligase	ec:6.3.1.2	7	1	comp51749_c0	0	0	0
Arginine and proline metabolism	reductase	ec:1.5.1.2	7	1	comp64833_c0	0	0	0
Arginine and proline metabolism	synthase (NADPH dependent)	ec:1.14.13.39	7	1	comp52611_c0	0	0	0
beta-Alanine metabolism	1-decarboxylase	ec:4.1.1.11	5	1	comp21638_c0	0	0	0
beta-Alanine metabolism	decarboxylase	ec:4.1.1.9	5	1	comp54220_c1	0	0	0
beta-Alanine metabolism	dehydrogenase (acetylating)	ec:1.2.1.18	5	1	comp22590_c0	0	0	0
beta-Alanine metabolism	dehydrogenase [NAD(P)+]	ec:1.2.1.5	5	1	comp100440_c0	0	0	0
beta-Alanine metabolism	transaminase	ec:2.6.1.19	5	1	comp22224_c0	0	0	0
Betalain biosynthesis	decarboxylase	ec:4.1.1.28	1	1	comp49401_c0	0	0	0
Biotin metabolism	ligase	ec:6.3.4.15	1	1	comp43835_c1	0	0	0
Butanoate metabolism	dehydrogenase	ec:1.1.99.2	2	1	comp53141_c0	0	0	0
Butanoate metabolism	transaminase	ec:2.6.1.19	2	1	comp22224_c0	0	0	0
Carbon fixation in photosynthetic organisms	aldolase	ec:4.1.2.13	3	1	comp30868_c0	0	0	0
Carbon fixation in photosynthetic organisms	dehydrogenase	ec:1.1.1.37	3	1	comp57512_c0	0	0	0
Carbon fixation in photosynthetic organisms	dehydrogenase (phosphorylating)	ec:1.2.1.12	1	1	comp131510_c0	0	0	0
Carbon fixation in photosynthetic organisms	kinase	ec:2.7.1.40	3	1	comp54770_c0	0	0	0
Carbon fixation pathways in prokaryotes	dehydrogenase	ec:1.1.1.37	2	1	comp57512_c0	0	0	0
Carbon fixation pathways in prokaryotes	dehydrogenase (NADP+)	ec:1.5.1.5	2	1	comp49845_c0	0	0	0
Carbon fixation pathways in prokaryotes	ligase	ec:6.3.4.3	2	1	comp49845_c0	0	0	0
Chloroalkane and chloroalkene degradation	dehydrogenase	ec:1.1.1.1	1	1	comp56903_c2	0	0	0
Citrate cycle (TCA cycle)	carboxykinase (GTP)	ec:4.1.1.32	4	1	comp51179_c0	0	0	0
Citrate cycle (TCA cycle)	dehydrogenase	ec:1.1.1.37	4	1	comp57512_c0	0	0	0
Citrate cycle (TCA cycle)	dehydrogenase (NAD+)	ec:1.1.1.41	4	1	comp54053_c0	0	0	0
Citrate cycle (TCA cycle)	dehydrogenase (succinyl-transferring)	ec:1.2.4.2	4	1	comp40771_c0	0	0	0
Cyanoamino acid metabolism	gentiobiase	ec:3.2.1.21	1	1	comp55128_c2	0	0	0
Cysteine and methionine metabolism	isomerase	ec:5.3.1.23	1	1	comp52259_c0	0	0	0
D-Glutamine and D-glutamate metabolism	glutaminase I	ec:3.5.1.2	1	1	comp254521_c0	0	0	0
Drug metabolism - cytochrome P450	dehydrogenase	ec:1.1.1.1	1	1	comp56903_c2	0	0	0
Drug metabolism - cytochrome P450	dehydrogenase [NAD(P)+]	ec:1.2.1.5	4	1	comp100440_c0	0	0	0
Drug metabolism - cytochrome P450	transferase	ec:2.5.1.18	4	3	comp22442_c0, comp35991_c0, comp47526_c0	0	0	0
Drug metabolism - other enzymes	ali-esterase	ec:3.1.1.1	4	1	comp66486_c0	0	0	0
Drug metabolism - other enzymes	kinase	ec:2.7.1.48	4	2	comp46425_c1, comp51916_c2	0	0	0
Drug metabolism - other enzymes	phosphorylase	ec:2.4.2.3	4	1	comp48674_c0	0	0	0
Ether lipid metabolism	synthase	ec:2.5.1.26	1	1	comp55397_c1	0	0	0
Fatty acid elongation	hydrolase	ec:3.1.2.22	1	1	comp71622_c0	0	0	0
Fatty acid metabolism	dehydrogenase	ec:1.1.1.1	1	1	comp56903_c2	0	0	0
Folate biosynthesis	phosphatase	ec:3.1.3.1	3	1	comp21438_c0	0	0	0
Folate biosynthesis	reductase (L-erythro-7,8-dihydrobiopterin forming)	ec:1.1.1.153	3	1	comp51061_c0	0	0	0
Folate biosynthesis	synthase	ec:4.2.3.12	3	1	comp44010_c1	0	0	0
Fructose and mannose metabolism	2-dehydrogenase	ec:1.1.1.14	3	1	comp24476_c0	0	0	0
Fructose and mannose metabolism	2-phosphatase	ec:3.1.3.46	3	1	comp54048_c0	0	0	0
Fructose and mannose metabolism	aldolase	ec:4.1.2.13	3	1	comp30868_c0	0	0	0
Fructose and mannose metabolism	phosphofructokinase 2	ec:2.7.1.105	3	1	comp54048_c0	0	0	0
Galactose metabolism	4-epimerase	ec:5.1.3.2	3	1	comp46162_c0	0	0	0
Galactose metabolism	galactokinase (phosphorylating)	ec:2.7.1.6	3	1	comp49904_c0	0	0	0
Galactose metabolism	lactase (ambiguous)	ec:3.2.1.23	5	5	comp22413_c0, comp53301_c0, comp55019_c0, comp56316_c2, comp58981_c0	3	1	comp44849_c0
Glutathione metabolism	dehydrogenase	ec:1.1.1.49	1	1	comp45722_c0	0	0	0
Glutathione metabolism	dehydrogenase (NADP+-dependent, decarboxylating)	ec:1.1.1.44	5	1	comp22405_c0	0	0	0
Glutathione metabolism	thioredoxin peroxidase	ec:1.11.1.15	5	1	comp22828_c0	0	0	0
Glutathione metabolism	transferase	ec:2.5.1.18	5	3	comp22442_c0, comp35991_c0, comp47526_c0	0	0	0
Glycerolipid metabolism	kinase	ec:2.7.1.30	4	1	comp54104_c0	0	0	0
Glycerolipid metabolism	kinase (ATP dependent)	ec:2.7.1.107	1	1	comp55012_c0	4	2	comp42470_c0, comp48382_c1
Glycerolipid metabolism	lipase	ec:3.1.1.3	4	1	comp37383_c0	0	0	0
Glycerophospholipid metabolism	dehydrogenase (NAD+)	ec:1.1.1.8	3	1	comp56535_c3	0	0	0
Glycerophospholipid metabolism	kinase (ATP dependent)	ec:2.7.1.107	1	1	comp55012_c0	3	2	comp42470_c0, comp48382_c1
Glycine, serine and threonine metabolism	dehydrogenase	ec:1.1.1.1	3	1	comp56903_c2	0	0	0
Glycine, serine and threonine metabolism	dehydrogenase	ec:1.1.1.95	3	1	comp22045_c0	0	0	0
Glycine, serine and threonine metabolism	dehydrogenase	ec:1.1.99.1	3	1	comp57297_c0	0	0	0
Glycine, serine and threonine metabolism	phosphatase	ec:3.1.3.3	3	1	comp53430_c0	0	0	0
Glycine, serine and threonine metabolism	synthase	ec:2.3.1.37	3	1	comp56157_c9	0	0	0
Glycine, serine and threonine metabolism	transaminase	ec:2.6.1.52	3	1	comp44934_c0	0	0	0
Glycolysis / Gluconeogenesis	aldolase	ec:4.1.2.13	7	1	comp30868_c0	0	0	0
Glycolysis / Gluconeogenesis	carboxykinase (GTP)	ec:4.1.1.32	7	1	comp51179_c0	0	0	0
Glycolysis / Gluconeogenesis	dehydrogenase	ec:1.1.1.1	2	1	comp56903_c2	0	0	0
Glycolysis / Gluconeogenesis	dehydrogenase (phosphorylating)	ec:1.2.1.12	2	1	comp131510_c0	0	0	0
Glycolysis / Gluconeogenesis	dehydrogenase [NAD(P)+]	ec:1.2.1.5	7	1	comp100440_c0	0	0	0
Glycolysis / Gluconeogenesis	isomerase	ec:5.3.1.9	7	3	comp44827_c0, comp44827_c1, comp52326_c0	0	0	0
Glycolysis / Gluconeogenesis	kinase	ec:2.7.1.40	7	1	comp54770_c0	0	0	0
Glycosaminoglycan biosynthesis - keratan sulfate	beta-1,3-N-acetylglucosaminyltransferase	ec:2.4.1.149	1	1	comp31430_c0	0	0	0
Glycosaminoglycan degradation	hexosaminidase	ec:3.2.1.52	2	1	comp48093_c0	0	0	0
Glycosaminoglycan degradation	lactase (ambiguous)	ec:3.2.1.23	5	5	comp22413_c0, comp53301_c0, comp55019_c0, comp56316_c2, comp58981_c0	2	1	comp44849_c0
Glycosphingolipid biosynthesis - ganglio series	hexosaminidase	ec:3.2.1.52	2	1	comp48093_c0	0	0	0
Glycosphingolipid biosynthesis - ganglio series	lactase (ambiguous)	ec:3.2.1.23	5	5	comp22413_c0, comp53301_c0, comp55019_c0, comp56316_c2, comp58981_c0	2	1	comp44849_c0
Glycosphingolipid biosynthesis - globo series	2-alpha-L-fucosyltransferase	ec:2.4.1.69	2	1	comp55679_c0	0	0	0
Glycosphingolipid biosynthesis - globo series	hexosaminidase	ec:3.2.1.52	2	1	comp48093_c0	0	0	0
Glycosphingolipid biosynthesis - lacto and neolacto series	2-alpha-L-fucosyltransferase	ec:2.4.1.69	2	1	comp55679_c0	0	0	0
Glycosphingolipid biosynthesis - lacto and neolacto series	beta-1,3-N-acetylglucosaminyltransferase	ec:2.4.1.149	2	1	comp31430_c0	0	0	0
Glyoxylate and dicarboxylate metabolism	dehydrogenase	ec:1.1.1.37	3	1	comp57512_c0	0	0	0
Glyoxylate and dicarboxylate metabolism	ligase	ec:6.3.1.2	3	1	comp51749_c0	0	0	0
Glyoxylate and dicarboxylate metabolism	reductase (NADP+)	ec:1.1.1.79	3	1	comp45942_c0	0	0	0
Histidine metabolism	ammonia-lyase	ec:4.3.1.3	3	1	comp51878_c0	0	0	0
Histidine metabolism	decarboxylase	ec:4.1.1.28	3	1	comp49401_c0	0	0	0
Histidine metabolism	dehydrogenase [NAD(P)+]	ec:1.2.1.5	3	1	comp100440_c0	0	0	0
Indole alkaloid biosynthesis	decarboxylase	ec:4.1.1.28	1	1	comp49401_c0	0	0	0
Inositol phosphate metabolism	4-kinase	ec:2.7.1.67	2	1	comp74956_c0	0	0	0
Inositol phosphate metabolism	dehydrogenase (acetylating)	ec:1.2.1.18	2	1	comp22590_c0	0	0	0
Isoquinoline alkaloid biosynthesis	decarboxylase	ec:4.1.1.28	1	1	comp49401_c0	0	0	0
Lysine degradation	dehydrogenase (succinyl-transferring)	ec:1.2.4.2	2	1	comp40771_c0	0	0	0
Lysine degradation	N-methyltransferase	ec:2.1.1.43	2	1	comp95708_c0	0	0	0
Metabolism of xenobiotics by cytochrome P450	dehydrogenase	ec:1.1.1.1	1	1	comp56903_c2	0	0	0
Metabolism of xenobiotics by cytochrome P450	dehydrogenase [NAD(P)+]	ec:1.2.1.5	4	1	comp100440_c0	0	0	0
Metabolism of xenobiotics by cytochrome P450	transferase	ec:2.5.1.18	4	3	comp22442_c0, comp35991_c0, comp47526_c0	0	0	0
Methane metabolism	aldolase	ec:4.1.2.13	5	1	comp30868_c0	0	0	0
Methane metabolism	dehydrogenase	ec:1.1.1.37	5	1	comp57512_c0	0	0	0
Methane metabolism	dehydrogenase	ec:1.1.1.95	5	1	comp22045_c0	0	0	0
Methane metabolism	phosphatase	ec:3.1.3.3	5	1	comp53430_c0	0	0	0
Methane metabolism	transaminase	ec:2.6.1.52	5	1	comp44934_c0	0	0	0
mTOR signaling pathway	protein kinase	ec:2.7.11.24	1	1	comp55674_c1	0	0	0
Naphthalene degradation	dehydrogenase	ec:1.1.1.1	1	1	comp56903_c2	0	0	0
Nicotinate and nicotinamide metabolism	diphosphorylase (carboxylating)	ec:2.4.2.19	3	1	comp50501_c0	0	0	0
Nicotinate and nicotinamide metabolism	kinase	ec:2.7.1.23	3	1	comp49446_c0	0	0	0
Nicotinate and nicotinamide metabolism	phosphorylase	ec:2.4.2.1	3	1	comp39832_c0	0	0	0
Nitrogen metabolism	dehydratase	ec:4.2.1.1	5	2	comp51693_c0, comp57386_c0	0	0	0
Nitrogen metabolism	glutaminase I	ec:3.5.1.2	5	1	comp254521_c0	0	0	0
Nitrogen metabolism	ligase	ec:6.3.1.2	5	1	comp51749_c0	0	0	0
Nitrogen metabolism	oxidase	ec:1.9.3.1	5	1	comp56122_c2	0	0	0
One carbon pool by folate	cyclo-ligase	ec:6.3.3.2	2	1	comp21658_c0	0	0	0
One carbon pool by folate	dehydrogenase (NADP+)	ec:1.5.1.5	2	1	comp49845_c0	0	0	0
One carbon pool by folate	ligase	ec:6.3.4.3	2	1	comp49845_c0	0	0	0
Other glycan degradation	alpha-D-mannosidase	ec:3.2.1.24	27	4	comp22304_c0, comp48814_c1, comp54193_c0, comp55647_c2	5	1	comp48814_c2
Other glycan degradation	alpha-fucosidase	ec:3.2.1.51	27	4	comp22397_c0, comp51473_c0, comp51473_c1, comp57646_c0	0	0	0
Other glycan degradation	hexosaminidase	ec:3.2.1.52	5	1	comp48093_c0	0	0	0
Other glycan degradation	lactase (ambiguous)	ec:3.2.1.23	27	5	comp22413_c0, comp53301_c0, comp55019_c0, comp56316_c2, comp58981_c0	5	1	comp44849_c0
Other glycan degradation	psychosine hydrolase	ec:3.2.1.45	27	14	comp18087_c0, comp23207_c0, comp40680_c0, comp40680_c1, comp50050_c0, comp50050_c1, comp54410_c0, comp54410_c1, comp56736_c1, comp56736_c2, comp57337_c0, comp57897_c0, comp59405_c0, comp243163_c0	5	2	comp56573_c3, comp280933_c0
Other types of O-glycan biosynthesis	3-beta-N-acetylglucosaminyltransferase	ec:2.4.1.222	1	1	comp106833_c0	0	0	0
Oxidative phosphorylation	diphosphatase	ec:3.6.1.1	1	1	comp57173_c0	0	0	0
Oxidative phosphorylation	oxidase	ec:1.9.3.1	1	1	comp56122_c2	0	0	0
Pantothenate and CoA biosynthesis	1-decarboxylase	ec:4.1.1.11	1	1	comp21638_c0	0	0	0
Pentose and glucuronate interconversions	pectin depolymerase	ec:3.2.1.15	11	11	comp22275_c0, comp22669_c0, comp40495_c0, comp41611_c0, comp42930_c0, comp49159_c0, comp54109_c1, comp55819_c1, comp56173_c8, comp56826_c1, comp56826_c2	0	0	0
Pentose phosphate pathway	aldolase	ec:4.1.2.13	6	1	comp30868_c0	0	0	0
Pentose phosphate pathway	dehydrogenase	ec:1.1.1.49	1	1	comp45722_c0	0	0	0
Pentose phosphate pathway	dehydrogenase (NADP+-dependent, decarboxylating)	ec:1.1.1.44	6	1	comp22405_c0	0	0	0
Pentose phosphate pathway	dihydroxyacetonetransferase	ec:2.2.1.2	6	1	comp45578_c1	0	0	0
Pentose phosphate pathway	isomerase	ec:5.3.1.9	6	3	comp44827_c0, comp44827_c1, comp52326_c0	0	0	0
Phenylalanine metabolism	decarboxylase	ec:4.1.1.28	2	1	comp49401_c0	0	0	0
Phenylalanine metabolism	dehydrogenase [NAD(P)+]	ec:1.2.1.5	2	1	comp100440_c0	0	0	0
Phenylpropanoid biosynthesis	gentiobiase	ec:3.2.1.21	1	1	comp55128_c2	0	0	0
Phosphatidylinositol signaling system	4-kinase	ec:2.7.1.67	5	1	comp74956_c0	0	0	0
Phosphatidylinositol signaling system	kinase (ATP dependent)	ec:2.7.1.107	1	1	comp55012_c0	5	2	comp42470_c0, comp48382_c1
Phosphatidylinositol signaling system	kinase C	ec:2.7.11.13	5	2	comp23043_c0, comp35708_c0	0	0	0
Porphyrin and chlorophyll metabolism	oxidase	ec:1.3.3.3	4	1	comp55576_c1	0	0	0
Porphyrin and chlorophyll metabolism	synthase	ec:2.3.1.37	1	1	comp56157_c9	0	0	0
Porphyrin and chlorophyll metabolism	synthase	ec:2.5.1.61	4	1	comp22452_c0	0	0	0
Porphyrin and chlorophyll metabolism	synthase	ec:4.2.1.24	4	1	comp58827_c0	0	0	0
Porphyrin and chlorophyll metabolism	synthase	ec:4.4.1.17	4	1	comp59820_c0	0	0	0
Propanoate metabolism	decarboxylase	ec:4.1.1.9	3	1	comp54220_c1	0	0	0
Propanoate metabolism	dehydrogenase (acetylating)	ec:1.2.1.18	3	1	comp22590_c0	0	0	0
Propanoate metabolism	dehydrogenase (acylating)	ec:1.2.1.27	3	1	comp22590_c0	0	0	0
Propanoate metabolism	transaminase	ec:2.6.1.19	3	1	comp22224_c0	0	0	0
Purine metabolism	adenylpyrophosphatase	ec:3.6.1.3	8	5	comp34329_c0, comp45524_c0, comp45524_c1, comp50954_c2, comp52775_c0	36	13	comp38550_c0, comp38987_c0, comp42331_c0, comp45998_c0, comp50952_c0, comp52283_c1, comp52691_c0, comp53190_c0, comp55291_c0, comp56372_c11, comp56484_c1, comp56801_c3, comp157196_c0
Purine metabolism	cyclase	ec:4.6.1.1	36	2	comp41870_c3, comp153062_c0	0	0	0
Purine metabolism	cyclase	ec:4.6.1.2	36	4	comp32229_c0, comp55465_c0, comp56358_c2, comp209196_c0	0	0	0
Purine metabolism	DNA polymerase	ec:2.7.7.7	8	1	comp56955_c1	36	3	comp29977_c0, comp40792_c0, comp51839_c0
Purine metabolism	ec:3.5.2.5 allantoinase	ec:3.5.2.5	36	1	comp18758_c0	0	0	0
Purine metabolism	kinase	ec:2.7.1.20	8	1	comp53894_c0	0	0	0
Purine metabolism	kinase	ec:2.7.1.40	36	1	comp54770_c0	0	0	0
Purine metabolism	phosphatase	ec:3.6.1.15	36	8	comp22438_c0, comp36145_c0, comp45796_c0, comp46663_c0, comp47616_c0, comp49667_c0, comp52283_c2, comp54957_c0	0	0	0
Purine metabolism	phosphodiesterase	ec:3.1.4.17	36	1	comp54256_c0	0	0	0
Purine metabolism	phosphodiesterase	ec:3.1.4.35	36	1	comp35870_c0	0	0	0
Purine metabolism	phosphoribosyldiphosphate 5-amidotransferase	ec:2.4.2.14	8	1	comp52972_c2	0	0	0
Purine metabolism	phosphorylase	ec:2.4.2.1	36	1	comp39832_c0	0	0	0
Purine metabolism	RNA polymerase	ec:2.7.7.6	36	1	comp55285_c1	0	0	0
Pyrimidine metabolism	carbamoyltransferase	ec:2.1.3.2	11	2	comp24106_c0, comp46397_c0	0	0	0
Pyrimidine metabolism	DNA polymerase	ec:2.7.7.7	2	1	comp56955_c1	11	3	comp29977_c0, comp40792_c0, comp51839_c0
Pyrimidine metabolism	kinase	ec:2.7.1.48	11	2	comp46425_c1, comp51916_c2	0	0	0
Pyrimidine metabolism	phosphorylase	ec:2.4.2.1	11	1	comp39832_c0	0	0	0
Pyrimidine metabolism	phosphorylase	ec:2.4.2.2	11	1	comp45586_c0	0	0	0
Pyrimidine metabolism	phosphorylase	ec:2.4.2.3	11	1	comp48674_c0	0	0	0
Pyrimidine metabolism	reductase	ec:1.8.1.9	2	1	comp25156_c0	0	0	0
Pyrimidine metabolism	RNA polymerase	ec:2.7.7.6	11	1	comp55285_c1	0	0	0
Pyruvate metabolism	carboxykinase (GTP)	ec:4.1.1.32	6	1	comp51179_c0	0	0	0
Pyruvate metabolism	dehydrogenase	ec:1.1.1.37	6	1	comp57512_c0	0	0	0
Pyruvate metabolism	dehydrogenase (oxaloacetate-decarboxylating)	ec:1.1.1.38	6	1	comp55811_c0	0	0	0
Pyruvate metabolism	hydrolase	ec:3.1.2.6	6	1	comp38846_c0	0	0	0
Pyruvate metabolism	kinase	ec:2.7.1.40	6	1	comp54770_c0	0	0	0
Pyruvate metabolism	reductase (NADP+)	ec:1.1.1.79	6	1	comp45942_c0	0	0	0
Retinol metabolism	dehydrogenase	ec:1.1.1.1	2	1	comp56903_c2	0	0	0
Retinol metabolism	dehydrogenase	ec:1.2.1.36	2	1	comp55943_c1	2	2	comp42104_c0, comp42104_c3
Riboflavin metabolism	kinase	ec:2.7.1.26	7	1	comp56215_c3	0	0	0
Riboflavin metabolism	phosphatase	ec:3.1.3.2	5	5	comp50193_c0, comp50311_c0, comp58960_c0, comp64678_c0, comp124674_c0	7	6	comp26283_c0, comp51275_c0, comp51295_c0, comp55235_c1, comp55438_c1, comp56451_c11
Selenocompound metabolism	reductase	ec:1.8.1.9	1	1	comp25156_c0	0	0	0
Sphingolipid metabolism	C-palmitoyltransferase	ec:2.3.1.50	8	1	comp52971_c0	0	0	0
Sphingolipid metabolism	lactase (ambiguous)	ec:3.2.1.23	20	5	comp22413_c0, comp53301_c0, comp55019_c0, comp56316_c2, comp58981_c0	8	1	comp44849_c0
Sphingolipid metabolism	phosphodiesterase	ec:3.1.4.12	20	1	comp55807_c0	8	3	comp46224_c0, comp50834_c0, comp55898_c2
Sphingolipid metabolism	psychosine hydrolase	ec:3.2.1.45	20	14	comp18087_c0, comp23207_c0, comp40680_c0, comp40680_c1, comp50050_c0, comp50050_c1, comp54410_c0, comp54410_c1, comp56736_c1, comp56736_c2, comp57337_c0, comp57897_c0, comp59405_c0, comp243163_c0	8	2	comp56573_c3, comp280933_c0
Sphingolipid metabolism	sulfotransferase	ec:2.8.2.11	8	1	comp56755_c1	0	0	0
Starch and sucrose metabolism	gentiobiase	ec:3.2.1.21	12	1	comp55128_c2	0	0	0
Starch and sucrose metabolism	isomerase	ec:5.3.1.9	4	3	comp44827_c0, comp44827_c1, comp52326_c0	0	0	0
Starch and sucrose metabolism	muscle phosphorylase a and b	ec:2.4.1.1	4	1	comp45586_c0	0	0	0
Starch and sucrose metabolism	pectin depolymerase	ec:3.2.1.15	12	11	comp22275_c0, comp22669_c0, comp40495_c0, comp41611_c0, comp42930_c0, comp49159_c0, comp54109_c1, comp55819_c1, comp56173_c8, comp56826_c1, comp56826_c2	0	0	0
T cell receptor signaling pathway	phosphatase	ec:3.1.3.16	8	3	comp38130_c0, comp41978_c0, comp249141_c0	0	0	0
T cell receptor signaling pathway	protein-tyrosine kinase	ec:2.7.10.2	8	5	comp36358_c0, comp74880_c0, comp82233_c0, comp88279_c0, comp113540_c0	0	0	0
Terpenoid backbone biosynthesis	reductase (NADPH)	ec:1.1.1.34	1	1	comp55180_c0	0	0	0
Thiamine metabolism	desulfurase	ec:2.8.1.7	9	1	comp30665_c0	0	0	0
Thiamine metabolism	phosphatase	ec:3.6.1.15	9	8	comp22438_c0, comp36145_c0, comp45796_c0, comp46663_c0, comp47616_c0, comp49667_c0, comp52283_c2, comp54957_c0	0	0	0
Tryptophan metabolism	5-monooxygenase	ec:1.14.16.4	3	1	comp52405_c0	0	0	0
Tryptophan metabolism	decarboxylase	ec:4.1.1.28	3	1	comp49401_c0	0	0	0
Tryptophan metabolism	dehydrogenase (succinyl-transferring)	ec:1.2.4.2	3	1	comp40771_c0	0	0	0
Tyrosine metabolism	decarboxylase	ec:4.1.1.28	2	1	comp49401_c0	0	0	0
Tyrosine metabolism	dehydrogenase	ec:1.1.1.1	1	1	comp56903_c2	0	0	0
Tyrosine metabolism	dehydrogenase [NAD(P)+]	ec:1.2.1.5	2	1	comp100440_c0	0	0	0
Valine, leucine and isoleucine degradation	(2-methylpropanoyl)transferase	ec:2.3.1.168	2	1	comp77820_c0	0	0	0
Valine, leucine and isoleucine degradation	dehydrogenase (acylating)	ec:1.2.1.27	2	1	comp22590_c0	0	0	0
Various types of N-glycan biosynthesis	hexosaminidase	ec:3.2.1.52	1	1	comp48093_c0	0	0	0
Vitamin B6 metabolism	transaminase	ec:2.6.1.52	1	1	comp44934_c0	0	0	0
