# Supplementary material for: Differential expression of endogenous plant cell wall degrading enzyme genes in the stick insect (Phasmatodea) midgut
Source: BMC Genomics. 2014 Oct 21;15(1):917. doi: 10.1186/1471-2164-15-917 (PMC4221708; doi:10.1186/1471-2164-15-917)
Supplement: Supplementary file 5 — Additional file 5: Table S5: KEGG Table for the most highly expressed genes of the Ramulus artemis midgut. Top 500 most highly expressed genes in each of the anterior midgut (AMG) and posterior midgut (PMG) used. (XLS 24 KB) [file 12864_2014_6620_MOESM5_ESM.xls]

## Sheet: Ra_ant_iso_Top500_KEGG.txt
Pathway	Enzyme	Ezyme ID	Seqs in Pathway (AMG)	Seqs of Enzyme (AMG)	Seqs (AMG)	Seqs in Pathway (PMG)	Seqs of Enzyme (PMG)	Seqs (PMG)
Alanine, aspartate and glutamate metabolism	transaminase	ec:2.6.1.1	1	1	comp91557_c0_seq2	0	0	0
alpha-Linolenic acid metabolism	A1	ec:3.1.1.32	2	2	comp84371_c0_seq1, comp89235_c0_seq3	1	1	comp89235_c0_seq3
Amino sugar and nucleotide sugar metabolism	chitodextrinase	ec:3.2.1.14	1	1	comp95640_c0_seq1	0	0	0
Arginine and proline metabolism	transaminase	ec:2.6.1.1	1	1	comp91557_c0_seq2	0	0	0
Carbon fixation in photosynthetic organisms	aldolase	ec:4.1.2.13	4	1	comp93580_c0_seq1	0	0	0
Carbon fixation in photosynthetic organisms	dehydrogenase	ec:1.1.1.37	4	1	comp95712_c0_seq1	0	0	0
Carbon fixation in photosynthetic organisms	isomerase	ec:5.3.1.1	4	1	comp84917_c0_seq1	0	0	0
Carbon fixation in photosynthetic organisms	transaminase	ec:2.6.1.1	4	1	comp91557_c0_seq2	0	0	0
Carbon fixation pathways in prokaryotes	dehydrogenase	ec:1.1.1.37	2	1	comp95712_c0_seq1	0	0	0
Carbon fixation pathways in prokaryotes	dehydrogenase (NADP+)	ec:1.1.1.42	2	1	comp91164_c0_seq1	0	0	0
Chloroalkane and chloroalkene degradation	dehydrogenase	ec:1.1.1.1	3	3	comp92698_c0_seq1, comp92698_c0_seq2, comp92698_c0_seq3	0	0	0
Citrate cycle (TCA cycle)	(Si)-synthase	ec:2.3.3.1	3	1	comp92835_c0_seq1	0	0	0
Citrate cycle (TCA cycle)	dehydrogenase	ec:1.1.1.37	3	1	comp95712_c0_seq1	0	0	0
Citrate cycle (TCA cycle)	dehydrogenase (NADP+)	ec:1.1.1.42	3	1	comp91164_c0_seq1	0	0	0
Cyanoamino acid metabolism	gentiobiase	ec:3.2.1.21	1	1	comp96839_c2_seq1	0	0	0
Cysteine and methionine metabolism	dehydrogenase	ec:1.1.1.37	2	1	comp95712_c0_seq1	0	0	0
Cysteine and methionine metabolism	transaminase	ec:2.6.1.1	2	1	comp91557_c0_seq2	0	0	0
Cysteine and methionine metabolism	transaminase	ec:2.6.1.5	2	1	comp91557_c0_seq2	0	0	0
Cysteine and methionine metabolism	transaminase	ec:2.6.1.57	2	1	comp91557_c0_seq2	0	0	0
Drug metabolism - cytochrome P450	dehydrogenase	ec:1.1.1.1	4	3	comp92698_c0_seq1, comp92698_c0_seq2, comp92698_c0_seq3	0	0	0
Drug metabolism - cytochrome P450	transferase	ec:2.5.1.18	4	1	comp92552_c0_seq4	0	0	0
Fatty acid degradation	dehydrogenase	ec:1.1.1.1	3	3	comp92698_c0_seq1, comp92698_c0_seq2, comp92698_c0_seq3	0	0	0
Fructose and mannose metabolism	2-phosphatase	ec:3.1.3.46	3	1	comp91358_c0_seq3	0	0	0
Fructose and mannose metabolism	aldolase	ec:4.1.2.13	3	1	comp93580_c0_seq1	0	0	0
Fructose and mannose metabolism	isomerase	ec:5.3.1.1	3	1	comp84917_c0_seq1	0	0	0
Fructose and mannose metabolism	phosphofructokinase 2	ec:2.7.1.105	3	1	comp91358_c0_seq3	0	0	0
Galactose metabolism	lactase (ambiguous)	ec:3.2.1.23	3	3	comp91390_c0_seq2, comp94861_c0_seq2, comp97543_c0_seq3	0	0	0
Glutathione metabolism	dehydrogenase (NADP+)	ec:1.1.1.42	2	1	comp91164_c0_seq1	0	0	0
Glutathione metabolism	transferase	ec:2.5.1.18	2	1	comp92552_c0_seq4	0	0	0
Glycerophospholipid metabolism	A1	ec:3.1.1.32	2	2	comp84371_c0_seq1, comp89235_c0_seq3	1	1	comp89235_c0_seq3
Glycine, serine and threonine metabolism	dehydrogenase	ec:1.1.1.1	4	3	comp92698_c0_seq1, comp92698_c0_seq2, comp92698_c0_seq3	0	0	0
Glycine, serine and threonine metabolism	dehydrogenase	ec:1.1.1.95	4	1	comp96631_c1_seq3	0	0	0
Glycolysis / Gluconeogenesis	aldolase	ec:4.1.2.13	7	1	comp93580_c0_seq1	0	0	0
Glycolysis / Gluconeogenesis	dehydrogenase	ec:1.1.1.1	7	3	comp92698_c0_seq1, comp92698_c0_seq2, comp92698_c0_seq3	0	0	0
Glycolysis / Gluconeogenesis	hydratase	ec:4.2.1.11	7	1	comp88883_c0_seq2	0	0	0
Glycolysis / Gluconeogenesis	isomerase	ec:5.3.1.1	7	1	comp84917_c0_seq1	0	0	0
Glycolysis / Gluconeogenesis	kinase	ec:2.7.1.40	7	1	comp95669_c1_seq2	0	0	0
Glycosaminoglycan degradation	lactase (ambiguous)	ec:3.2.1.23	3	3	comp91390_c0_seq2, comp94861_c0_seq2, comp97543_c0_seq3	0	0	0
Glycosphingolipid biosynthesis - ganglio series	lactase (ambiguous)	ec:3.2.1.23	3	3	comp91390_c0_seq2, comp94861_c0_seq2, comp97543_c0_seq3	0	0	0
Glyoxylate and dicarboxylate metabolism	(Si)-synthase	ec:2.3.3.1	3	1	comp92835_c0_seq1	0	0	0
Glyoxylate and dicarboxylate metabolism	dehydrogenase	ec:1.1.1.37	3	1	comp95712_c0_seq1	0	0	0
Glyoxylate and dicarboxylate metabolism	equilase	ec:1.11.1.6	3	1	comp92829_c0_seq6	0	0	0
Histidine metabolism	transaminase	ec:2.6.1.9	1	1	comp91557_c0_seq2	0	0	0
Inositol phosphate metabolism	isomerase	ec:5.3.1.1	1	1	comp84917_c0_seq1	0	0	0
Isoquinoline alkaloid biosynthesis	transaminase	ec:2.6.1.1	1	1	comp91557_c0_seq2	0	0	0
Isoquinoline alkaloid biosynthesis	transaminase	ec:2.6.1.5	1	1	comp91557_c0_seq2	0	0	0
Isoquinoline alkaloid biosynthesis	transaminase	ec:2.6.1.57	1	1	comp91557_c0_seq2	0	0	0
Lysine biosynthesis	transaminase	ec:2.6.1.57	1	1	comp91557_c0_seq2	0	0	0
Metabolism of xenobiotics by cytochrome P450	dehydrogenase	ec:1.1.1.1	4	3	comp92698_c0_seq1, comp92698_c0_seq2, comp92698_c0_seq3	0	0	0
Metabolism of xenobiotics by cytochrome P450	transferase	ec:2.5.1.18	4	1	comp92552_c0_seq4	0	0	0
Methane metabolism	aldolase	ec:4.1.2.13	4	1	comp93580_c0_seq1	0	0	0
Methane metabolism	dehydrogenase	ec:1.1.1.37	4	1	comp95712_c0_seq1	0	0	0
Methane metabolism	dehydrogenase	ec:1.1.1.95	4	1	comp96631_c1_seq3	0	0	0
Methane metabolism	hydratase	ec:4.2.1.11	4	1	comp88883_c0_seq2	0	0	0
Naphthalene degradation	dehydrogenase	ec:1.1.1.1	3	3	comp92698_c0_seq1, comp92698_c0_seq2, comp92698_c0_seq3	0	0	0
Nitrogen metabolism	dehydratase	ec:4.2.1.1	1	1	comp93959_c0_seq1	0	0	0
Novobiocin biosynthesis	transaminase	ec:2.6.1.1	1	1	comp91557_c0_seq2	0	0	0
Novobiocin biosynthesis	transaminase	ec:2.6.1.5	1	1	comp91557_c0_seq2	0	0	0
Novobiocin biosynthesis	transaminase	ec:2.6.1.57	1	1	comp91557_c0_seq2	0	0	0
Novobiocin biosynthesis	transaminase	ec:2.6.1.9	1	1	comp91557_c0_seq2	0	0	0
Other glycan degradation	alpha-D-mannosidase	ec:3.2.1.24	4	1	comp97134_c0_seq2	0	0	0
Other glycan degradation	alpha-fucosidase	ec:3.2.1.51	26	3	comp88949_c0_seq1, comp88971_c0_seq1, comp94176_c0_seq7	4	2	comp88949_c0_seq1, comp91401_c2_seq1
Other glycan degradation	lactase (ambiguous)	ec:3.2.1.23	26	3	comp91390_c0_seq2, comp94861_c0_seq2, comp97543_c0_seq3	0	0	0
Other glycan degradation	psychosine hydrolase	ec:3.2.1.45	26	20	comp83725_c0_seq1, comp87472_c0_seq1, comp87472_c1_seq1, comp88479_c0_seq1, comp88479_c2_seq1, comp89433_c1_seq2, comp91014_c0_seq1, comp91372_c0_seq5, comp92241_c1_seq1, comp93157_c1_seq10, comp93157_c1_seq4, comp93157_c1_seq6, comp93157_c1_seq9, comp93157_c3_seq1, comp93236_c1_seq1, comp94628_c1_seq1, comp95139_c0_seq3, comp96042_c0_seq1, comp96042_c0_seq3, comp96042_c0_seq6	4	1	comp96042_c0_seq1
Oxidative phosphorylation	ATPase	ec:3.6.3.6	13	1	comp86916_c0_seq1	0	0	0
Oxidative phosphorylation	dehydrogenase	ec:1.6.99.3	13	1	comp76199_c0_seq1	0	0	0
Oxidative phosphorylation	oxidase	ec:1.9.3.1	9	7	comp25456_c2_seq1, comp75929_c0_seq1, comp79910_c0_seq1, comp80310_c0_seq1, comp80451_c0_seq1, comp97925_c0_seq1, comp97925_c1_seq1	13	8	comp25456_c2_seq1, comp75929_c0_seq1, comp79845_c0_seq1, comp79910_c0_seq1, comp80310_c0_seq1, comp80451_c0_seq1, comp81097_c0_seq1, comp97925_c0_seq1
Oxidative phosphorylation	reductase (H+-translocating)	ec:1.6.5.3	9	2	comp25456_c0_seq1, comp98117_c0_seq1	13	3	comp25456_c0_seq1, comp98077_c0_seq1, comp98117_c0_seq1
Pentose and glucuronate interconversions	pectin depolymerase	ec:3.2.1.15	16	16	comp87856_c0_seq3, comp88031_c0_seq1, comp89207_c0_seq1, comp93171_c0_seq2, comp93844_c0_seq11, comp93844_c0_seq3, comp94625_c0_seq4, comp94625_c0_seq7, comp96610_c0_seq5, comp96754_c1_seq10, comp96754_c1_seq11, comp96754_c1_seq2, comp96754_c1_seq3, comp96754_c1_seq5, comp96754_c1_seq7, comp96754_c1_seq8	0	0	0
Pentose phosphate pathway	aldolase	ec:4.1.2.13	1	1	comp93580_c0_seq1	0	0	0
Phenylalanine metabolism	lactoperoxidase	ec:1.11.1.7	2	1	comp91558_c0_seq2	0	0	0
Phenylalanine metabolism	transaminase	ec:2.6.1.1	2	1	comp91557_c0_seq2	0	0	0
Phenylalanine metabolism	transaminase	ec:2.6.1.5	2	1	comp91557_c0_seq2	0	0	0
Phenylalanine metabolism	transaminase	ec:2.6.1.57	2	1	comp91557_c0_seq2	0	0	0
Phenylalanine metabolism	transaminase	ec:2.6.1.9	2	1	comp91557_c0_seq2	0	0	0
Phenylalanine, tyrosine and tryptophan biosynthesis	transaminase	ec:2.6.1.1	1	1	comp91557_c0_seq2	0	0	0
Phenylalanine, tyrosine and tryptophan biosynthesis	transaminase	ec:2.6.1.5	1	1	comp91557_c0_seq2	0	0	0
Phenylalanine, tyrosine and tryptophan biosynthesis	transaminase	ec:2.6.1.57	1	1	comp91557_c0_seq2	0	0	0
Phenylalanine, tyrosine and tryptophan biosynthesis	transaminase	ec:2.6.1.9	1	1	comp91557_c0_seq2	0	0	0
Phenylpropanoid biosynthesis	gentiobiase	ec:3.2.1.21	1	1	comp96839_c2_seq1	0	0	0
Phenylpropanoid biosynthesis	lactoperoxidase	ec:1.11.1.7	1	1	comp91558_c0_seq2	0	0	0
Purine metabolism	adenylpyrophosphatase	ec:3.6.1.3	3	1	comp88253_c1_seq1	0	0	0
Purine metabolism	kinase	ec:2.7.1.40	3	1	comp95669_c1_seq2	0	0	0
Purine metabolism	kinase	ec:2.7.4.6	3	1	comp89913_c0_seq1	0	0	0
Pyrimidine metabolism	kinase	ec:2.7.4.6	1	1	comp89913_c0_seq1	0	0	0
Pyruvate metabolism	dehydrogenase	ec:1.1.1.37	2	1	comp95712_c0_seq1	0	0	0
Pyruvate metabolism	kinase	ec:2.7.1.40	2	1	comp95669_c1_seq2	0	0	0
Retinol metabolism	dehydrogenase	ec:1.1.1.1	3	3	comp92698_c0_seq1, comp92698_c0_seq2, comp92698_c0_seq3	0	0	0
Sphingolipid metabolism	lactase (ambiguous)	ec:3.2.1.23	23	3	comp91390_c0_seq2, comp94861_c0_seq2, comp97543_c0_seq3	0	0	0
Sphingolipid metabolism	psychosine hydrolase	ec:3.2.1.45	23	20	comp83725_c0_seq1, comp87472_c0_seq1, comp87472_c1_seq1, comp88479_c0_seq1, comp88479_c2_seq1, comp89433_c1_seq2, comp91014_c0_seq1, comp91372_c0_seq5, comp92241_c1_seq1, comp93157_c1_seq10, comp93157_c1_seq4, comp93157_c1_seq6, comp93157_c1_seq9, comp93157_c3_seq1, comp93236_c1_seq1, comp94628_c1_seq1, comp95139_c0_seq3, comp96042_c0_seq1, comp96042_c0_seq3, comp96042_c0_seq6	1	1	comp96042_c0_seq1
Starch and sucrose metabolism	endo-1,4-beta-D-glucanase	ec:3.2.1.4	18	1	comp84271_c0_seq1	1	1	comp84271_c0_seq1
Starch and sucrose metabolism	gentiobiase	ec:3.2.1.21	18	1	comp96839_c2_seq1	0	0	0
Starch and sucrose metabolism	pectin depolymerase	ec:3.2.1.15	18	16	comp87856_c0_seq3, comp88031_c0_seq1, comp89207_c0_seq1, comp93171_c0_seq2, comp93844_c0_seq11, comp93844_c0_seq3, comp94625_c0_seq4, comp94625_c0_seq7, comp96610_c0_seq5, comp96754_c1_seq10, comp96754_c1_seq11, comp96754_c1_seq2, comp96754_c1_seq3, comp96754_c1_seq5, comp96754_c1_seq7, comp96754_c1_seq8	0	0	0
T cell receptor signaling pathway	phosphatase	ec:3.1.3.16	1	1	comp84021_c0_seq2	0	0	0
Tropane, piperidine and pyridine alkaloid biosynthesis	transaminase	ec:2.6.1.1	1	1	comp91557_c0_seq2	0	0	0
Tropane, piperidine and pyridine alkaloid biosynthesis	transaminase	ec:2.6.1.5	1	1	comp91557_c0_seq2	0	0	0
Tropane, piperidine and pyridine alkaloid biosynthesis	transaminase	ec:2.6.1.57	1	1	comp91557_c0_seq2	0	0	0
Tropane, piperidine and pyridine alkaloid biosynthesis	transaminase	ec:2.6.1.9	1	1	comp91557_c0_seq2	0	0	0
Tryptophan metabolism	equilase	ec:1.11.1.6	1	1	comp92829_c0_seq6	0	0	0
Tyrosine metabolism	dehydrogenase	ec:1.1.1.1	4	3	comp92698_c0_seq1, comp92698_c0_seq2, comp92698_c0_seq3	0	0	0
Tyrosine metabolism	transaminase	ec:2.6.1.1	4	1	comp91557_c0_seq2	0	0	0
Tyrosine metabolism	transaminase	ec:2.6.1.5	4	1	comp91557_c0_seq2	0	0	0
Tyrosine metabolism	transaminase	ec:2.6.1.57	4	1	comp91557_c0_seq2	0	0	0
Tyrosine metabolism	transaminase	ec:2.6.1.9	4	1	comp91557_c0_seq2	0	0	0
Ubiquinone and other terpenoid-quinone biosynthesis	transaminase	ec:2.6.1.5	1	1	comp91557_c0_seq2	0	0	0
