# Supplementary material for: Differential expression of endogenous plant cell wall degrading enzyme genes in the stick insect (Phasmatodea) midgut
Source: BMC Genomics. 2014 Oct 21;15(1):917. doi: 10.1186/1471-2164-15-917 (PMC4221708; doi:10.1186/1471-2164-15-917)
Supplement: Supplementary file 6 — Additional file 6: Table S6: KEGG Table for the most highly expressed genes of the Sipyloidea sipylus midgut. Top 500 most highly expressed genes in each of the anterior midgut (AMG) only. (XLS 11 KB) [file 12864_2014_6620_MOESM6_ESM.xls]

## Sheet: KEGGTable-Ss.xls
Pathway	Enzyme	Ezyme ID	Seqs in Pathway (AMG)	Seqs of Enzyme (PMG)	Seqs (PMG)
Cysteine and methionine metabolism	adenosyltransferase	ec:2.5.1.6	1	1	comp63473_c0_seq1
Oxidative phosphorylation	oxidase	ec:1.9.3.1	5	3	comp28439_c0_seq1, comp28440_c0_seq1, comp56575_c0_seq1
Oxidative phosphorylation	reductase (H+-translocating)	ec:1.6.5.3	5	1	comp28486_c0_seq1
Oxidative phosphorylation	ATPase	ec:3.6.3.6	5	1	comp59066_c0_seq1
Galactose metabolism	lactase (ambiguous)	ec:3.2.1.23	2	2	comp65396_c0_seq1, comp65535_c0_seq2
Arginine and proline metabolism	kinase	ec:2.7.3.3	2	1	comp60483_c0_seq1
Arginine and proline metabolism	aminotransferase	ec:2.6.1.13	2	1	comp60262_c0_seq1
Glycerophospholipid metabolism	A1	ec:3.1.1.32	1	1	comp61841_c0_seq1
Starch and sucrose metabolism	pectin depolymerase	ec:3.2.1.15	8	8	comp62449_c1_seq1, comp62757_c0_seq1, comp62757_c1_seq1, comp63241_c2_seq2, comp63241_c2_seq3, comp63530_c0_seq1, comp64240_c0_seq1, comp64240_c0_seq10
Glycosaminoglycan degradation	lactase (ambiguous)	ec:3.2.1.23	4	2	comp65396_c0_seq1, comp65535_c0_seq2
Glycosaminoglycan degradation	hexosaminidase	ec:3.2.1.52	4	2	comp64277_c0_seq5, comp64277_c0_seq6
alpha-Linolenic acid metabolism	A1	ec:3.1.1.32	1	1	comp61841_c0_seq1
Various types of N-glycan biosynthesis	hexosaminidase	ec:3.2.1.52	2	2	comp64277_c0_seq5, comp64277_c0_seq6
Other glycan degradation	psychosine hydrolase	ec:3.2.1.45	19	15	comp60259_c0_seq1, comp60259_c1_seq1, comp61823_c0_seq1, comp63269_c0_seq1, comp63269_c0_seq2, comp63269_c0_seq3, comp63269_c0_seq6, comp63269_c0_seq7, comp63269_c0_seq8, comp63269_c0_seq9, comp64380_c0_seq1, comp64740_c0_seq1, comp64740_c1_seq1, comp64783_c0_seq1, comp65447_c0_seq2
Other glycan degradation	lactase (ambiguous)	ec:3.2.1.23	19	2	comp65396_c0_seq1, comp65535_c0_seq2
Other glycan degradation	hexosaminidase	ec:3.2.1.52	19	2	comp64277_c0_seq5, comp64277_c0_seq6
Purine metabolism	kinase	ec:2.7.4.6	1	1	comp58575_c0_seq1
Carbon fixation in photosynthetic organisms	dehydrogenase (phosphorylating)	ec:1.2.1.12	1	1	comp63021_c0_seq1
Glycosphingolipid biosynthesis - ganglio series	lactase (ambiguous)	ec:3.2.1.23	4	2	comp65396_c0_seq1, comp65535_c0_seq2
Glycosphingolipid biosynthesis - ganglio series	hexosaminidase	ec:3.2.1.52	4	2	comp64277_c0_seq5, comp64277_c0_seq6
Glycosphingolipid biosynthesis - globo series	hexosaminidase	ec:3.2.1.52	2	2	comp64277_c0_seq5, comp64277_c0_seq6
Sphingolipid metabolism	psychosine hydrolase	ec:3.2.1.45	17	15	comp60259_c0_seq1, comp60259_c1_seq1, comp61823_c0_seq1, comp63269_c0_seq1, comp63269_c0_seq2, comp63269_c0_seq3, comp63269_c0_seq6, comp63269_c0_seq7, comp63269_c0_seq8, comp63269_c0_seq9, comp64380_c0_seq1, comp64740_c0_seq1, comp64740_c1_seq1, comp64783_c0_seq1, comp65447_c0_seq2
Sphingolipid metabolism	lactase (ambiguous)	ec:3.2.1.23	17	2	comp65396_c0_seq1, comp65535_c0_seq2
Glycolysis / Gluconeogenesis	dehydrogenase (phosphorylating)	ec:1.2.1.12	1	1	comp63021_c0_seq1
Pentose and glucuronate interconversions	pectin depolymerase	ec:3.2.1.15	8	8	comp62449_c1_seq1, comp62757_c0_seq1, comp62757_c1_seq1, comp63241_c2_seq2, comp63241_c2_seq3, comp63530_c0_seq1, comp64240_c0_seq1, comp64240_c0_seq10
Amino sugar and nucleotide sugar metabolism	hexosaminidase	ec:3.2.1.52	2	2	comp64277_c0_seq5, comp64277_c0_seq6
Pyrimidine metabolism	kinase	ec:2.7.4.6	1	1	comp58575_c0_seq1
