# Supplementary material for: Differential expression of endogenous plant cell wall degrading enzyme genes in the stick insect (Phasmatodea) midgut
Source: BMC Genomics. 2014 Oct 21;15(1):917. doi: 10.1186/1471-2164-15-917 (PMC4221708; doi:10.1186/1471-2164-15-917)
Supplement: Supplementary file 7 — Additional file 7: Table S7: Representative isotigs (sequences) for each PCWDE isogroup for the phasmatodea. Data is from the full midgut transcriptomes with short sequences removed. Transcripts were identified as PCWDEs based on amino acid alignment to known proteins from the NCBI database. * = The sequence contained a complete open-reading frame. Other sequences could have been truncated at the 5’ or 3’ or both. † = The sequence or another in that isogroup (_c#) had a poly-A tail. (XLS 22 KB) [file 12864_2014_6620_MOESM7_ESM.xls]

## Sheet: Sheet1
Species	Cellulase Isotigs	Pectinase Isotigs	Cellobiase Isotigs	beta-1,3-glucanase Isotigs
Aretaon asperrimus	comp56094_c0_seq2 *† comp56332_c0_seq1 † comp56332_c1_seq11 *† comp59222_c0_seq1 *† comp60794_c0_seq1 *	comp27232_c0_seq1 * comp29487_c1_seq1 † comp43000_c1_seq1 * comp52810_c0_seq1 comp53948_c1_seq1 *† comp54178_c0_seq1 * comp55270_c0_seq1 * comp55743_c0_seq3 † comp56513_c1_seq1 *† comp57517_c0_seq1 *† comp58803_c4_seq4 *†	comp50990_c0_seq1 comp53533_c0_seq1 comp56071_c0_seq1 comp56071_c1_seq3 comp58259_c0_seq † comp58467_c0_seq1 comp59162_c0_seq1 *	comp30375_c1_seq1* comp53277_c0_seq1 comp59984_c0_seq1*
Extatosoma tiaratum	comp39542_c0_seq1 comp74392_c0_seq2 *† comp79319_c1_seq1 *† comp82679_c0_seq3 †	comp39631_c1_seq1 comp74057_c0_seq1 *† comp78579_c2_seq1 comp79516_c0_seq1 comp80196_c0_seq1 comp81259_c0_seq1 comp81265_c0_seq2 *† comp81265_c1_seq1 comp84284_c0_seq2 * comp86214_c1_seq1 * comp86462_c2_seq1 comp86724_c0_seq7 * comp87343_c0_seq1 * comp87697_c0_seq1 * comp87744_c0_seq1 *† comp88191_c0_seq1 † comp94564_c0_seq1 comp103330_c0_seq1 *	comp2676_c0_seq1 comp61054_c0_seq1 comp63706_c0_seq1 comp63719_c0_seq1 comp70663_c0_seq1 comp70663_c1_seq1 comp75569_c0_seq1 comp75569_c2_seq1 † comp78406_c3_seq1 comp78802_c0_seq1 comp83809_c0_seq2 † comp85103_c17_seq6 comp85103_c18_seq4 *† comp86269_c2_seq2 * comp87464_c0_seq1 *† comp87904_c0_seq1 *†	comp63875_c0_seq1 * comp85643_c1_seq1 * comp91156_c0_seq1 *†
Medauroidea extradentata	comp27933_c0_seq1 † comp36179_c0_seq1 comp50290_c1_seq1 † comp51609_c0_seq1 * comp53187_c0_seq1 comp53422_c0_seq1 *† comp53558_c0_seq1 *†	comp35833_c0_seq1 comp378264_c0_seq1 comp42093_c0_seq1 *† comp42325_c2_seq1 comp44727_c0_seq3 * comp47499_c1_seq1 comp50218_c3_seq1 *† comp50719_c0_seq1 comp51208_c1_seq1 * comp51213_c0_seq1 † comp51538_c0_seq1 * comp51569_c7_seq1 † comp51596_c0_seq1 * comp52038_c2_seq1 † comp52232_c0_seq2 comp52253_c0_seq2 *† comp52394_c0_seq1 * comp52708_c0_seq1 *† comp53262_c0_seq1 *† comp53274_c0_seq1 *† comp…	comp27288_c0_seq2 *† comp29329_c0_seq1 † comp41444_c1_seq1 comp42906_c0_seq1 comp44688_c0_seq1 comp47337_c0_seq1 * comp50784_c1_seq3 * comp52345_c2_seq3 *† comp52575_c0_seq1 † comp52575_c3_seq2 * comp52682_c0_seq1 *† comp52800_c2_seq29	comp37143_c0_seq1 comp54733_c0_seq1 * comp303606_c0_seq1
Peruphasma schultei	comp22363_c1_seq1 comp22404_c0_seq1 * comp22464_c0_seq1 * comp39876_c0_seq1 comp55831_c0_seq1 * comp57191_c0_seq1 *	comp40495_c0_seq1 comp54109_c1_seq1 comp55819_c1_seq1 * comp56173_c8_seq1 * comp56691_c1_seq1 * comp56826_c1_seq1 comp56826_c2_seq1 *	comp36946_c0_seq1 comp54789_c0_seq1 comp55091_c0_seq6 * comp55128_c0_seq5 *	comp45581_c0_seq1 * comp56333_c0_seq1 * comp59312_c0_seq1 *
Ramulus artemis	comp84271_c0_seq1 comp88974_c0_seq2 † comp92499_c2_seq3 * comp95126_c1_seq1 * comp96471_c5_seq6	comp86331_c1_seq9 * comp87216_c0_seq1 comp87508_c0_seq7 comp87856_c0_seq1 comp88031_c0_seq1 comp88600_c2_seq1 comp88809_c1_seq2 † comp89207_c0_seq1 * comp92843_c0_seq2 * comp93171_c0_seq1 comp93438_c0_seq1 * comp93844_c0_seq11 *† comp94625_c0_seq4 *† comp95443_c0_seq1 * comp96610_c0_seq5 * comp96754_c1_seq2 * comp97097_c0_seq1	comp85198_c0_seq1 comp86577_c2_seq2 comp88574_c3_seq8 comp88786_c2_seq4 comp90321_c0_seq1 comp90709_c0_seq2 comp91552_c3_seq1 comp91825_c0_seq3 comp92458_c0_seq6 *† comp93100_c0_seq3 comp93155_c1_seq1 comp93205_c0_seq1 *† comp94054_c0_seq2 † comp94997_c0_seq1 comp96408_c0_seq1 comp96408_c2_seq1 comp96839_c0_seq4	comp90987_c0_seq1 * comp91146_c0_seq2 * comp94535_c0_seq3 *
Sipyloidea sipylus	comp59889_c0_seq1 *† comp60815_c1_seq1 † comp61590_c0_seq1 comp63448_c0_seq1 *† comp63703_c0_seq1 comp63775_c0_seq2 *† comp63862_c0_seq1 *	comp44150_c1_seq1 comp61554_c0_seq1 * comp62153_c0_seq1 * comp62449_c1_seq1 comp62757_c1_seq1 † comp63241_c2_seq3 * comp63530_c0_seq1 * comp63660_c1_seq1 * comp63750_c1_seq1 comp64240_c0_seq1 *† comp65194_c0_seq5 *	comp45564_c0_seq1 † comp56855_c0_seq1 comp58450_c0_seq1 comp58880_c0_seq1 comp60674_c0_seq2 comp63104_c1_seq1 comp63466_c0_seq1 * comp64169_c1_seq3 * comp64796_c1_seq1 * comp64888_c0_seq4 *	comp62578_c0_seq1 *† comp63622_c0_seq1 *
