# Supplementary material for: Differential expression of endogenous plant cell wall degrading enzyme genes in the stick insect (Phasmatodea) midgut
Source: BMC Genomics. 2014 Oct 21;15(1):917. doi: 10.1186/1471-2164-15-917 (PMC4221708; doi:10.1186/1471-2164-15-917)
Supplement: Supplementary file 8 — Additional file 8: Table S8: – Species and NCBI Accession No's for cellulase (Beta-1,4-endoglucanase) proteins compared to phasmid proteins. Sequences with *were not included in the alignment figure (Figure 4) due to poor or absent overlap with other sequences at that region. Table S9. – Species and NCBI Accession No's for pectinase (polygalacturonase) proteins compared to phasmid proteins. Sequences with *were not included in the alignment figure (Figure 5) due to poor or absent overlap with other sequences at that region. Table S10. – Species and NCBI Accession No's for cellobiase (beta-glucosidase) proteins compared to phasmid proteins. Sequences with *were not included in the alignment figure (Figure 7) due to poor or absent overlap with other sequences at that region. Table S11. – Species and NCBI Accession No's for beta-1,3-glucanase proteins compared to phasmid proteins. Sequences with *were not included in the alignment figure Figure 9) due to poor or absent overlap with other sequences at that region. (XLS 60 KB) [file 12864_2014_6620_MOESM8_ESM.xls]

## Sheet: Table S9-Endoglucanases
Clade	Species	Accession #
Bacteria:Actinobacteria:Actinomycetales	Cellulomonas fimi	AAB00822.1
Bacteria:Actinobacteria:Actinomycetales	Streptomyces reticuli	Q05156.1
Bacteria:Actinobacteria:Actinomycetales	Thermobifida halotolerans	AEH04391.1
Bacteria:Bacteroidetes:Flavobacteria	Flavobacterium branchiophilum	YP_004843036.1
Bacteria:Firmicutes:Bacilli	Bacillus amyloliquefaciens	YP_006328845.1
Bacteria:Firmicutes:Bacilli	Bacillus cereus	AGW99984.1
Bacteria:Firmicutes:Bacilli	Bacillus licheniformis	CAJ70714.1
Bacteria:Firmicutes:Bacilli	Bacillus oceanisediminis	AGW99986.1
Bacteria:Firmicutes:Bacilli	Paenibacillus lautus	AAA22303.1
Bacteria:Firmicutes:Bacilli	Paenibacillus polymyxa	AAA22631.1
Bacteria:Firmicutes:Clostridia	Clostridium cellulolyticum	AAA73868.1
Bacteria:Firmicutes:Clostridia	Clostridium cellulolyticum	AAA73867.1
Bacteria:Firmicutes:Clostridia	Ruminiclostridium thermocellum	AAA23224.1
Bacteria:Firmicutes:Clostridia	Ruminococcus albus	BAJ05815.1
Bacteria:Firmicutes:Mollicutes	Acholeplasma palmae*	WP_026659177.1
Bacteria:Planktomycetes:Planctomycetales	Rhodopirellula baltica*	WP_007329480.1
Bacteria:Proteobacteria:Alpha Proteobacteria	Asaia bogorensis*	BAF75933.2
Bacteria:Proteobacteria:Alpha Proteobacteria	Gluconacetobacter xylinus*	BAC82540.1
Bacteria:Proteobacteria:Beta Proteobacteria	Ralstonia solanacearum*	AAA61980.1
Protista:Amoebozoa:Mycetozoa	Dictyostelium discoideum	P22699.1
Fungi:Ascomycota:Ascomycetes	Villosiclava virens*	KDB15029.1
Fungi:Ascomycota:Dothideomycetes	Aureobasidium melanogenum*	KEQ63578.1
Fungi:Ascomycota:Dothideomycetes	Macrophomina phaseolina*	AAB03889.1
Fungi:Ascomycota:Eurotiomycetes	Aspergillus fumigatus	AGU68559.1
Fungi:Ascomycota:Eurotiomycetes	Aspergillus nidulans	ABF50872.1
Fungi:Ascomycota:Eurotiomycetes	Aspergillus niger	AHY00945.1
Fungi:Ascomycota:Eurotiomycetes	Aspergillus terreus	ADR78837.1
Fungi:Ascomycota:Eurotiomycetes	Penicillium oxalicum	AEC03713.1
Fungi:Ascomycota:incertae sedis	Bispora antennata	AFY98622.1
Fungi:Ascomycota:Sordariomycetes	Trichoderma asperellum*	AHW57398.1
Fungi:Ascomycota:Sordariomycetes	Trichoderma reesei*	AAX28897.1
Fungi:Basidiomycota:Agaricomycetes	Dichomitus squalens*	EJF60714.1
Fungi:Basidiomycota:Basidiomycetes	Gloeophyllum trabeum*	ADH51728.1
Animalia:Chordata:Tunicata	Ciona intestinalis	XP_002126063.1
Animalia:Chordata:Tunicata	Ciona intestinalis	XP_002120091.1
Animalia:Chordata:Tunicata	Oikopleura dioica	XP_001913321.1
Animalia:Cnidaria:Hydrozoa	Hydra vulgaris*	XP_002167033.2
Animalia:Echinodermata:Strongylocentrotidae	Mesocentrotus nudus*	BAF62178.1
Animalia:Echinodermata:Strongylocentrotidae	Strongylocentrotus purpuratus	XP_782526.2
Animalia:Mollusca:Gastropoda	Ampullaria crossean*	ABD24275.1
Animalia:Mollusca:Gastropoda	Ampullaria crossean	ABD24274.1
Animalia:Nematoda:Tylenchoidea	Ditylenchus destructor	ACJ60676.1
Animalia:Nematoda:Tylenchoidea	Heterodera avenae	ACO55952.1
Animalia:Nematoda:Tylenchoidea	Heterodera glycines	AAC48327.1
Animalia:Nematoda:Tylenchoidea	Meloidogyne chitwoodi	AER27806.1
Animalia:Nematoda:Tylenchoidea	Meloidogyne incognita	AAD45868.1
Animalia:Nematoda:Tylenchoidea	Pratylenchus penetrans	BAB68522.1
Animalia:Arthropoda:Insecta:Collembola	Cryptopygus antarcticus*	ACV50414.1
Animalia:Arthropoda:Insecta:Orthoptera	Teleogryllus emma	ABV32557.1
Animalia:Arthropoda:Insecta:Orthoptera	Teleogryllus emma	ACA04897.1
Animalia:Arthropoda:Insecta:Phasmatodea	Entoria okinawaensis*	BAN82459.1
Animalia:Arthropoda:Insecta:Phasmatodea	Entoria okinawaensis*	BAN82460.1
Animalia:Arthropoda:Insecta:Phasmatodea	Eurycantha calcarata*	BAN82458.1
Animalia:Arthropoda:Insecta:Phasmatodea	Eurycantha calcarata*	BAN82515.1
Animalia:Arthropoda:Insecta:Blattodea (Roach)	Panesthia cribrata	AAF80584.1
Animalia:Arthropoda:Insecta:Blattodea (Roach)	Panesthia cribrata	AAF80585.1
Animalia:Arthropoda:Insecta:Blattodea:Isoptera	Coptotermes formosanus	ACI45756.1
Animalia:Arthropoda:Insecta:Blattodea:Isoptera	Coptotermes gestroi	AGS32241.1
Animalia:Arthropoda:Insecta:Blattodea:Isoptera	Mastotermes darwiniensis	CAD54727.1
Animalia:Arthropoda:Insecta:Blattodea:Isoptera	Mastotermes darwiniensis	CAD54730.1
Animalia:Arthropoda:Insecta:Blattodea:Isoptera	Odontotermes formosanus	ADB82658.1
Animalia:Arthropoda:Insecta:Blattodea:Isoptera	Reticulitermes flavipes	AGT15840.1
Animalia:Arthropoda:Insecta:Coleoptera:Chrysomelidae	Chrysomela tremula*	ADU33285.1
Animalia:Arthropoda:Insecta:Coleoptera:Chrysomelidae	Leptinotarsa decemlineata*	ADU33348.1
Animalia:Arthropoda:Insecta:Coleoptera:Chrysomelidae	Leptinotarsa decemlineata*	ADU33351.1
Animalia:Arthropoda:Insecta:Coleoptera:Chrysomelidae	Gastrophysa viridula*	ADU33334.1
Animalia:Arthropoda:Insecta:Coleoptera:Curculionidae	Sitophilus oryzae*	ADU33246.1
Plantae:Anacardiaceae	Mangifera indica	BR10607.1
Plantae:Brassicaceae	Arabidopsis thaliana	Q8VYG3.1
Plantae:Brassicaceae	Arabidopsis thaliana	Q9M995.1
Plantae:Fabaceae	Medicago truncatula	XP_003630905.1
Plantae:Pinaceae	Pinus radiata	AAC12684.1
Plantae:Poaceae	Hordeum vulgare	AGG19084.1
Plantae:Poaceae	Oryza sativa	Q6Z715.1
Plantae:Poaceae	Triticum aestivum	AGK26798.1
Plantae:Poaceae	Zea mays	AGG19091.1
Plantae:Rosaceae	Fragaria x ananassa	CAC94006.1
Plantae:Rosaceae	Fragaria x ananassa	CAC94007.1
Plantae:Rosaceae	Prunus persica	CAA65597.1
Plantae:Sapotaceae	Manilkara zapota	ACF40836.1
Plantae:Solanaceae	Capsicum annuum	CAA65828.1
Plantae:Solanaceae	Nicotiana tabacum	AAL30453.1
Plantae:Solanaceae	Nicotiana tabacum	AAZ93631.1

## Sheet: Table S10-Polygalacturonases
Clade	Species	Accession #
Bacteria:Actinobacteria:Actinomycetales	Amycolatopsis mediterranei	KDU93136.1
Bacteria:Bacteroidetes:Bacteroidetes	Prevotella dentalis	AGB29347.1
Bacteria:Bacteroidetes:Cytophagia	Echinicola vietnamensis*	AGA77591.1
Bacteria:Firmicutes:Bacilli	Bacillus infantis	YP_008608820.1
Bacteria:Firmicutes:Bacilli	Enterococcus faecium	EZQ00102.1
Bacteria:Firmicutes:Bacilli	Paenibacillus polymyxa	WP_025365332.1
Bacteria:Firmicutes:Bacilli	Solibacillus silvestris	YP_006462941.1
Bacteria:Firmicutes:Clostridia	Thermoanaerobacterium thermosaccharolyticum	YP_007299713.1
Bacteria:Firmicutes:Mollicutes	Acholeplasma brassicae	CCV65872.1
Bacteria:Proteobacteria:Beta Proteobacteria	Burkholderia cepacia	WP_027786427.1
Bacteria:Proteobacteria:Beta Proteobacteria	Ralstonia solanacearum*	WP_019719502.1
Bacteria:Proteobacteria:Gamma Proteobacteria	Erwinia amylovora	YP_003531536.1
Bacteria:Proteobacteria:Gamma Proteobacteria	Frateuria aurantia	YP_005377252.1
Bacteria:Proteobacteria:Gamma Proteobacteria	Pantoea ananatis	CCF10591.1
Bacteria:Proteobacteria:Gamma Proteobacteria	Pantoea ananatis	WP_028723900.1
Bacteria:Proteobacteria:Gamma Proteobacteria	Pantoea ananatis	WP_014593148.1
Bacteria:Proteobacteria:Gamma Proteobacteria	Pectobacterium carotovorum	P18192.1
Bacteria:Proteobacteria:Gamma Proteobacteria	Xanthomonas axonopodis	WP_016850431.1
Bacteria:Proteobacteria:Gamma Proteobacteria	Xanthomonas campestris	WP_016944386.1
Bacteria:Proteobacteria:Gamma Proteobacteria	Xanthomonas campestris	AFQ23189.1
Bacteria:Proteobacteria:Gamma Proteobacteria	Zymobacter palmae	WP_027705705.1
Bacteria:Proteobacteria:Gamma Proteobacteria	Zymobacter palmae*	WP_027705706.1
Fungi:Ascomycota:Eurotiomycetes	Aspergillus flavus	B8N8M2.1
Fungi:Ascomycota:Eurotiomycetes	Aspergillus nidulans	Q5AYH4.1
Fungi:Ascomycota:Eurotiomycetes	Aspergillus niger	P26213.1
Fungi:Ascomycota:Eurotiomycetes	Neosartorya fischeri	A1DBR6.1
Fungi:Ascomycota:Saccharomycetes	Saccharomyces cerevisiae	P47180.1
Fungi:Ascomycota:Sordariomycetes	Fusarium fujikuroi	Q07181.1
Fungi:Ascomycota:Sordariomycetes	Trichoderma harzianum*	CAM07141.1
Animalia:Nematoda:Nematodea: Secernentea	Meloidogyne incognita	AAM28240.1
Animalia:Arthropoda:Insecta:Hemiptera:Miridae	Apolygus lucorum	AFP33361.1
Animalia:Arthropoda:Insecta:Hemiptera:Miridae	Apolygus lucorum*	AFV15474.1
Animalia:Arthropoda:Insecta:Hemiptera:Miridae	Lygus hesperus	ACC44797.1
Animalia:Arthropoda:Insecta:Hemiptera:Miridae	Lygus lineolaris	ABD63921.1
Animalia:Arthropoda:Insecta:Coleoptera:Chrysomelidae	Chrysomela tremula	ADU33276.1
Animalia:Arthropoda:Insecta:Coleoptera:Chrysomelidae	Chrysomela tremula	ADU33282.2
Animalia:Arthropoda:Insecta:Coleoptera:Chrysomelidae	Gastrophysa viridula	ADU33342.1
Animalia:Arthropoda:Insecta:Coleoptera:Chrysomelidae	Leptinotarsa decemlineata	ADU33356.1
Animalia:Arthropoda:Insecta:Coleoptera:Chrysomelidae	Leptinotarsa decemlineata	AEX93414.1
Animalia:Arthropoda:Insecta:Coleoptera:Chrysomelidae	Phaedon cochleariae	CAA76930.1
Animalia:Arthropoda:Insecta:Coleoptera:Curculionidae	Sitophilus oryzae	AAG35693.1
Plantae:Brassicaceae	Brassica napus	CAC05657.1
Plantae:Brassicaceae	Arabidopsis thaliana	CAA11160.1
Plantae:Brassicaceae	Arabidopsis thaliana	AAF21194.1
Plantae:Myrtaceae	Eucalyptus globulus	ABG34276.1
Plantae:Rosacea	Prunus armeniaca	AFD62267.1

## Sheet: TableS11-Cellobiases
Clade	Species	Accession #
Archaea:Crenarchaeota:Thermoprotei	Sulfolobus solfataricus	1UWQ_A
Bacteria:Actinobacteria:Actinomycetales	Bifidobacterium adolescentis*	EDN82822.1
Bacteria:Actinobacteria:Actinomycetales	Mycobacterium gilvum*	ABP44203.1
Bacteria:Actinobacteria:Actinomycetales	Thermobispora bispora	P38645.1
Bacteria:Bacteroidetes:Flavobacteria	Zobellia galactanovorans	CAZ95628.1
Bacteria:Firmicutes:Bacilli	Bacillus circulans	Q03506.3
Bacteria:Firmicutes:Bacilli	Bacillus subtilis	P42973.1
Bacteria:Firmicutes:Bacilli	Enterococcus faecium	EJY18556.1
Bacteria:Firmicutes:Bacilli	Lactobacillus rhamnosus	YP_003169841.1
Bacteria:Firmicutes:Bacilli	Lactococcus lactis	WP_021037612.1
Bacteria:Firmicutes:Bacilli	Paenibacillus polymyxa	P22073.1
Bacteria:Firmicutes:Bacilli	Paenibacillus polymyxa	P22505.1
Bacteria:Firmicutes:Clostridia	Caldicellulosiruptor saccharolyticus	WP_011916648.1
Bacteria:Firmicutes:Clostridia	Clostridium longisporum	Q46130.1
Bacteria:Firmicutes:Clostridia	Ruminiclostridium thermocellum	P26208.1
Bacteria:Proteobacteria:Alpha Proteobacteria	Agrobacterium sp.	P12614.1
Bacteria:Proteobacteria:Gamma Proteobacteria	Erwinia chrysanthemi	P26206.1
Bacteria:Thermatogae:Thermatogales	Thermotoga maritima	Q08638
Bacteria:Thermatogae:Thermatogales	Thermotoga maritima	Q08638.1
"Algae":Archaeplastida:Phodophyceae	Chondrus crispus*	CDF35285.1
"Algae":Chromalveolata:Phaeophyceae	Ectocarpus siliculosus	CBN79091.1
Fungi:Basidiomycota:Agaricomycetes	Phanerochaete chrysosporium	Q25BW4.1
Fungi:Basidiomycota:Agaricomycetes	Phanerochaete chrysosporium	Q25BW5.1
Fungi:Basidiomycota:Agaricomycetes	Postia placenta	EED81359.1
Fungi:Ascomycota:Sordariomycetes	Humicola insolens	4MDO_A
Animalia:Chordata:Primates	Homo sapiens	Q9H227.2
Animalia:Chordata:Primates	Pongo abelii	Q5RF65.1
Animalia:Arthropoda:Insecta:Blattodea (Roach)	Cryptocercus punctulatus	BAO85047.1
Animalia:Arthropoda:Insecta:Blattodea (Roach)	Panesthia angustipennis	BAO85050.1
Animalia:Arthropoda:Insecta:Blattodea (Roach)	Periplaneta americana	AIA09348.1
Animalia:Arthropoda:Insecta:Blattodea (Roach)	Salganea esakii	BAO85048.1
Animalia:Arthropoda:Insecta:Blattodea:Isoptera	Anoplotermes schwarzi	AGP76178.1
Animalia:Arthropoda:Insecta:Blattodea:Isoptera	Coptotermes formosanus	AEW67360.1
Animalia:Arthropoda:Insecta:Blattodea:Isoptera	Coptotermes formosanus	AEW67361.1
Animalia:Arthropoda:Insecta:Blattodea:Isoptera	Macrotermes barneyi	AFD33364.1
Animalia:Arthropoda:Insecta:Blattodea:Isoptera	Macrotermes carbonarius	AGP76179.1
Animalia:Arthropoda:Insecta:Blattodea:Isoptera	Nasutitermes takasagoensis	BAI50018.1
Animalia:Arthropoda:Insecta:Blattodea:Isoptera	Nasutitermes takasagoensis	BAI50020.1
Animalia:Arthropoda:Insecta:Blattodea:Isoptera	Neotermes koshunensis	BAB91145.1
Animalia:Arthropoda:Insecta:Blattodea:Isoptera	Odontotermes formosanus	ADD92156.1
Animalia:Arthropoda:Insecta:Blattodea:Isoptera	Reticulitermes flavipes	ADK12988.1
Animalia:Arthropoda:Insecta:Blattodea:Isoptera	Rhynchotermes bulbinasus	AGP76180.1
Animalia:Arthropoda:Insecta:Blattodea:Isoptera	Sphaerotermes sphaerothorax	AGP76181.1
Animalia:Arthropoda:Insecta:Blattodea:Isoptera	Zootermopsis nevadensis	BAO85045.1
Animalia:Arthropoda:Insecta:Hemiptera:Aphididae	Acyrthosiphon pisum*	XP_008189170.1
Animalia:Arthropoda:Insecta:Hemiptera:Aphididae	Brevicoryne brassicae	Q95X01.1
Animalia:Arthropoda:Insecta:Hemiptera:Reduviidae	Rhodnius prolixus*	JAA75545.1
Animalia:Arthropoda:Insecta:Psocodea	Pediculus humanus	EEB13471.1
Animalia:Arthropoda:Insecta:Coleoptera:Cerambycidae	Anoplophora glabripennis	JAB65584.1
Animalia:Arthropoda:Insecta:Coleoptera:Chrysomelidae	Phyllotreta striolata	AHZ59646.1
Animalia:Arthropoda:Insecta:Coleoptera:Chrysomelidae	Phyllotreta striolata	AHZ59650.1
Animalia:Arthropoda:Insecta:Coleoptera:Curculionidae	Dendroctonus ponderosae	AEE61395.1
Animalia:Arthropoda:Insecta:Coleoptera:Curculionidae	Dendroctonus ponderosae	ENN74637.1
Animalia:Arthropoda:Insecta:Coleoptera:Tenebrionidae	Tenebrio molitor	AAG26008.1
Animalia:Arthropoda:Insecta:Diptera:Brachycera	Bactrocera cucurbitae*	ACN91517.1
Animalia:Arthropoda:Insecta:Diptera:Brachycera	Drosophila erecta	EDV52042.1
Animalia:Arthropoda:Insecta:Diptera:Brachycera	Drosophila melanogaster	AAF49418.2
Animalia:Arthropoda:Insecta:Diptera:Brachycera	Drosophila yakuba	EDW94801.1
Animalia:Arthropoda:Insecta:Diptera:Brachycera	Musca domestica*	AFS49707.1
Animalia:Arthropoda:Insecta:Diptera:Nematocera	Aedes aegypti	EAT32728.1
Animalia:Arthropoda:Insecta:Diptera:Nematocera	Aedes aegypti	XP_001650339.1
Animalia:Arthropoda:Insecta:Diptera:Nematocera	Anopheles darlingi	ETN64734.1
Animalia:Arthropoda:Insecta:Diptera:Nematocera	Anopheles gambiae	XP_557098.2
Animalia:Arthropoda:Insecta:Diptera:Nematocera	Culex quinquefasciatus	XP_001864465.1
Animalia:Arthropoda:Insecta:Hymenoptera	Apis mellifera*	XP_006572483.1
Animalia:Arthropoda:Insecta:Hymenoptera	Apis mellifera*	XP_006572538.1
Animalia:Arthropoda:Insecta:Hymenoptera	Bombus impatiens	XP_003493101.1
Animalia:Arthropoda:Insecta:Lepidoptera	Danaus plexippus*	EHJ66257.1
Animalia:Arthropoda:Insecta:Lepidoptera	Danaus plexippus*	EHJ69449.1
Animalia:Arthropoda:Insecta:Lepidoptera	Papilio xuthus*	BAG30785.1
Animalia:Arthropoda:Insecta:Lepidoptera	Spodoptera frugiperda	AAC06038.1
Plantae:Convolvulaceae	Ipomoea nil	BAN58137.1
Plantae:Brassicaceae	Arabidopsis thaliana	P37702.1
Plantae:Brassicaceae	Arabidopsis thaliana	O64882.1
Plantae:Brassicaceae	Arabidopsis thaliana	Q9FZE0.1
Plantae:Fabaceae	Trifolium repens	P26205
Plantae:Poaceae	Oryza sativa	3PTM_A
Plantae:Poaceae	Oryza sativa	Q8L7J2.1

## Sheet: TableS12-beta-1,3-glucanases
Clade	Species	Accession #
Bacteria:Actinobacteria:Actinomycetales	Cellulosimicrobium cellulans	AEK80404.1
Bacteria:Actinobacteria:Actinomycetales	Mycobacterium tuberculosis	AIB46871.1
Bacteria:Actinobacteria:Actinomycetales	Mycobacterium xenopi	EID14154.1
Bacteria:Actinobacteria:Actinomycetales	Streptomyces albus	AGI86634.1
Bacteria:Firmicutes:Bacilli	Bacillus circulans	AAC60453.1
Fungi:Ascomycota:Leotiomycetes	Blumeria graminis	CCU81686.1
Fungi:Basidiomycota:Agaricomycetes	Dichomitus squalens	XP_007362196.1
Fungi:Basidiomycota:Agaricomycetes	Punctularia strigosozonata	XP_007385797.1
Fungi:Basidiomycota:Basidiomycetes	Gloeophyllum trabeum	XP_007863577.1
Animalia:Arthropoda:Insecta:Coleoptera:Tenebrionidae	Tenebrio molitor	ACS36221.1
Animalia:Arthropoda:Insecta:Lepidoptera	Anthocharis cardamines	ACI32832.1
Animalia:Arthropoda:Insecta:Lepidoptera	Colias eurytheme	ACI32831.1
Animalia:Arthropoda:Insecta:Lepidoptera	Danaus plexippus	EHJ68551.1
Animalia:Arthropoda:Insecta:Lepidoptera	Euphydryas aurinia	AEV66277.1
Animalia:Arthropoda:Insecta:Lepidoptera	Heliconius melpomene	AEV66278.1
Animalia:Arthropoda:Insecta:Lepidoptera	Manduca sexta	AEV66276.1
Animalia:Arthropoda:Insecta:Lepidoptera	Ostrinia nubilalis	ACI32836.1
Animalia:Arthropoda:Insecta:Lepidoptera	Pieris rapae	ACI32824.1
Animalia:Arthropoda:Insecta:Lepidoptera	Plutella xylostella	ACI32820.1
Animalia:Arthropoda:Insecta:Lepidoptera	Spodoptera litura	AGV76309.1
Plantae:Brassicaceae	Arabidopsis thaliana	NP_191285.1
Plantae:Fabaceae	Arachis hypogaea	AGA95870.1
Plantae:Fabaceae	Glycine max	AAA81955.1
Plantae:Poaceae	Zea mays	ACJ62691.1
