# Supplementary material for: Differential expression of endogenous plant cell wall degrading enzyme genes in the stick insect (Phasmatodea) midgut
Source: BMC Genomics. 2014 Oct 21;15(1):917. doi: 10.1186/1471-2164-15-917 (PMC4221708; doi:10.1186/1471-2164-15-917)
Supplement: Supplementary file 9 — Additional file 9: Table S9: Number of Peruphasma schultei midgut transcriptome sequences with successful Blast search, mapping, and annotation. (TXT 163 bytes) [file 12864_2014_6620_MOESM9_ESM.txt]

Type	#Seqs
Without Blast Results	1931
Without Blast Hits	103407
With Blast Results	8890
With Mapping Results	5939
Annotated Sequences	15494
Total Sequences	135622
