# Supplementary material for: Differential expression of endogenous plant cell wall degrading enzyme genes in the stick insect (Phasmatodea) midgut
Source: BMC Genomics. 2014 Oct 21;15(1):917. doi: 10.1186/1471-2164-15-917 (PMC4221708; doi:10.1186/1471-2164-15-917)
Supplement: Supplementary file 11 — Additional file 11: Table S12: The most differentially expressed genes (DEGs) in the P. schultei AMG. Includes genes found in both or only one tissue type. Means measured in RPKM. PPDE = Posterior Probability of Differential Expression. Annotations made with Blast2GO. (XLS 3 MB) [file 12864_2014_6620_MOESM11_ESM.xls]

## Sheet: Sheet1
DEGs upregulated in AMG	Annotation	mean AMG (RPKM)	mean PMG (RPKM)	PPDE	ratio (AMG/PMG)
comp40852_c0_seq1	chymotrypsin-like proteinase	3160.24	0.33	1	Tissue-Specific
comp55934_c0_seq3	no hits	3075.36	2.15	1	Tissue-Specific
comp57809_c0_seq1	protein npc2 homolog	2875.33	2.33	1	Tissue-Specific
comp22596_c0_seq1	---NA---	1700.9	2.33	1	Tissue-Specific
comp39297_c0_seq1	---NA---	1439.92	0.67	1	Tissue-Specific
comp55652_c0_seq1	serine carboxypeptidase	1239.01	1.52	1	Tissue-Specific
comp56173_c8_seq5	---NA---	1206	1	1	Tissue-Specific
comp58278_c0_seq1	---NA---	1138.68	1.67	1	Tissue-Specific
comp36444_c0_seq1	trypsin theta	1072.37	2.01	1	Tissue-Specific
comp49159_c0_seq1	polygalacturonase	904.58	1.33	1	Tissue-Specific
comp22420_c0_seq1	esterase fe4	887.58	2	1	Tissue-Specific
comp45281_c3_seq1	af220597_1beta- -endoglucanase 2	828.81	2	1	Tissue-Specific
comp54954_c0_seq3	---NA---	811.9	1.7	1	Tissue-Specific
comp54809_c8_seq7	---NA---	769.33	1.53	1	Tissue-Specific
comp53952_c0_seq1	inorganic phosphate cotransporter-like	746.92	2.21	1	Tissue-Specific
comp56431_c2_seq1	udp-glucuronosyltransferase 2b10-like	732.99	0.01	1	Tissue-Specific
comp53952_c0_seq6	Sialin	695.33	0	1	Tissue-Specific
comp56166_c3_seq5	receptor-type tyrosine-protein phosphatase h-like	653.67	0	1	Tissue-Specific
comp42348_c0_seq2	---NA---	636.81	0.33	1	Tissue-Specific
comp57051_c3_seq1	rna-directed dna polymerase from mobile element jockey-like	632.54	0	1	Tissue-Specific
comp56005_c0_seq3	myosin-viia-like isoform 1	622.24	0	1	Tissue-Specific
comp56041_c0_seq2	uncharacterized mfs-type transporter -like isoform 1	611.84	1.87	1	Tissue-Specific
comp56431_c2_seq36	udp-glucuronosyltransferase 2b10-like	600.22	1.54	1	Tissue-Specific
comp39297_c1_seq1	---NA---	591	1	1	Tissue-Specific
comp56631_c5_seq1	zinc-containing alcohol dehydrogenase	586.7	2	1	Tissue-Specific
comp53952_c0_seq3	inorganic phosphate cotransporter-like	575.73	2.39	1	Tissue-Specific
comp56826_c2_seq3	glycoside hydrolase family protein	524.41	2.09	1	Tissue-Specific
comp40852_c0_seq2	chymotrypsin-like proteinase	519.76	1.33	1	Tissue-Specific
comp22486_c1_seq1	---NA---	509.33	1	1	Tissue-Specific
comp49934_c0_seq1	ankyrin unc44	493.3	0.42	1	Tissue-Specific
comp50482_c0_seq1	---NA---	488.67	2.33	1	Tissue-Specific
comp52972_c2_seq1	PREDICTED: amidophosphoribosyltransferase	476.72	0	1	Tissue-Specific
comp55336_c3_seq1	---NA---	468.67	1.33	1	Tissue-Specific
comp57051_c3_seq7	facilitated trehalose transporter tret1-like	460.61	2.49	1	Tissue-Specific
comp54686_c0_seq1		441.33	1.33	1	Tissue-Specific
comp50719_c0_seq1	endo-polygalacturonase precursor peh	434.33	0.33	1	Tissue-Specific
comp56055_c2_seq1	---NA---	422.33	0.67	1	Tissue-Specific
comp49584_c0_seq1	---NA---	393.67	0.33	1	Tissue-Specific
comp50126_c0_seq1	---NA---	392.01	0.33	1	Tissue-Specific
comp22486_c0_seq1	---NA---	360.34	1.33	1	Tissue-Specific
comp39876_c1_seq1	---NA---	357.33	1	1	Tissue-Specific
comp42554_c0_seq1	integrase core domain-containing protein	338.67	2.33	1	Tissue-Specific
comp52268_c1_seq1	---NA---	328.78	1	1	Tissue-Specific
comp47857_c0_seq1	---NA---	326.33	2	1	Tissue-Specific
comp56166_c3_seq6	---NA---	322.33	0.67	1	Tissue-Specific
comp56431_c2_seq25	udp-glucuronosyltransferase 2b10-like	318.83	2.51	1	Tissue-Specific
comp51668_c0_seq1	aldo-keto reductase isoform 1	291.62	1.15	1	Tissue-Specific
comp57154_c0_seq8	---NA---	291.35	0.62	1	Tissue-Specific
comp53952_c0_seq8	Sialin	290.99	0	1	Tissue-Specific
comp54809_c8_seq9	---NA---	283.09	2.41	1	Tissue-Specific
comp41121_c0_seq1	---NA---	269	1	1	Tissue-Specific
comp56631_c5_seq2	zinc-containing alcohol dehydrogenase	268.7	0.67	1	Tissue-Specific
comp61084_c0_seq1	major allergen bla g	265.33	1.33	1	Tissue-Specific
comp51632_c0_seq1	---NA---	263.09	0.33	1	Tissue-Specific
comp55051_c0_seq1	---NA---	258.3	0	1	Tissue-Specific
comp51674_c0_seq1	---NA---	257.67	1.33	1	Tissue-Specific
comp55632_c5_seq10	---NA---	249.8	0	1	Tissue-Specific
comp45808_c0_seq3	parathyroid hormone parathyroid hormone-related peptide receptor-like	245.11	2.91	1	Tissue-Specific
comp52496_c0_seq3	---NA---	232.21	0	1	Tissue-Specific
comp22192_c0_seq1	g-box-binding factor	226.2	0.67	1	Tissue-Specific
comp49735_c0_seq2	---NA---	221.16	1.32	1	Tissue-Specific
comp53078_c0_seq10	---NA---	220.67	1	1	Tissue-Specific
comp54993_c2_seq1	---NA---	219.01	1.67	1	Tissue-Specific
comp54410_c0_seq1	Glucosylceramidase	213	2.33	1	Tissue-Specific
comp46748_c0_seq1	---NA---	209.33	0.33	1	Tissue-Specific
comp56907_c1_seq30		209.09	0.35	1	Tissue-Specific
comp54692_c1_seq8	---NA---	207.47	0.67	1	Tissue-Specific
comp55683_c1_seq17	---NA---	204.43	0	1	Tissue-Specific
comp25319_c0_seq1	---NA---	202.33	0	1	Tissue-Specific
comp55478_c2_seq10	reverse transcriptase	201.48	0	1	Tissue-Specific
comp52268_c0_seq2	---NA---	200.67	0.33	1	Tissue-Specific
comp56166_c3_seq8	receptor-type tyrosine-protein phosphatase h-like	190.04	0	1	Tissue-Specific
comp56906_c4_seq9	---NA---	185.18	0	1	Tissue-Specific
comp53278_c0_seq2	transposable element tc3 transposase	184.81	1.67	1	Tissue-Specific
comp52275_c0_seq1	---NA---	183	1	1	Tissue-Specific
comp30609_c0_seq1	---NA---	180.12	0.67	1	Tissue-Specific
comp55445_c0_seq1	---NA---	179.33	2	1	Tissue-Specific
comp55097_c2_seq2	---NA---	176.79	1	1	Tissue-Specific
comp54969_c0_seq1	---NA---	174	0.67	1	Tissue-Specific
comp56133_c0_seq4	---NA---	172.18	0.36	1	Tissue-Specific
comp22275_c0_seq1	endopolygalacturonase	171.67	0	1	Tissue-Specific
comp56865_c1_seq31	o-glycosyl hydrolase family 30 protein	171.56	0	1	Tissue-Specific
comp56351_c0_seq1	---NA---	169.05	0.67	1	Tissue-Specific
comp54550_c0_seq5	---NA---	168.72	0	1	Tissue-Specific
comp55305_c2_seq4		167.03	1.31	1	Tissue-Specific
comp56017_c0_seq1	---NA---	166.65	0.67	1	Tissue-Specific
comp56907_c1_seq17	---NA---	166.38	1.88	1	Tissue-Specific
comp56470_c0_seq1	---NA---	165	0	1	Tissue-Specific
comp51584_c0_seq4	heparanase-like protein	164.03	1.33	1	Tissue-Specific
comp362195_c0_seq1	---NA---	163.67	2.67	1	Tissue-Specific
comp55766_c5_seq4	---NA---	163.03	2.33	1	Tissue-Specific
comp18375_c0_seq1	---NA---	160.33	0	1	Tissue-Specific
comp53301_c0_seq2	beta 1-like 2	159.64	0.53	1	Tissue-Specific
comp55124_c2_seq3	---NA---	158.33	1.67	1	Tissue-Specific
comp54692_c0_seq1	---NA---	157.56	0	1	Tissue-Specific
comp52355_c0_seq1	nuclease harbi1-like	155	0.67	1	Tissue-Specific
comp45938_c1_seq1	---NA---	153.67	0.67	1	Tissue-Specific
comp56090_c6_seq1	---NA---	152.33	0	1	Tissue-Specific
comp40156_c0_seq1	---NA---	149	0	1	Tissue-Specific
comp55470_c2_seq1	---NA---	145.69	0.67	1	Tissue-Specific
comp56146_c1_seq1	aldo-keto reductase	144	1	1	Tissue-Specific
comp56055_c0_seq13	transposable element tc3 transposase	141.35	0	1	Tissue-Specific
comp45281_c1_seq1	af220596_1beta- -endoglucanase 1	141	1.67	1	Tissue-Specific
comp45334_c1_seq1	---NA---	139.67	1	1	Tissue-Specific
comp22794_c0_seq1	pancreatic triacylglycerol lipase-like	138.33	0.33	1	Tissue-Specific
comp56786_c4_seq10	---NA---	137.67	0.33	1	Tissue-Specific
comp53878_c1_seq3	PREDICTED: hypothetical protein LOC100114433 isoform 3	136.33	0.92	1	Tissue-Specific
comp55097_c1_seq1	---NA---	132.33	0.67	1	Tissue-Specific
comp68201_c0_seq1	hypothetical protein G5I_02344	131.67	2.67	1	Tissue-Specific
comp22337_c0_seq1	serine protease 9 precursor	130.35	0.33	1	Tissue-Specific
comp50482_c0_seq2	---NA---	130	1	1	Tissue-Specific
comp54548_c1_seq10	regucalcin (senescence marker protein-30) isoform cra_b	129.99	0	1	Tissue-Specific
comp53438_c1_seq2	---NA---	129.45	0.54	1	Tissue-Specific
comp22724_c0_seq1	---NA---	129	0	1	Tissue-Specific
comp66475_c0_seq1	---NA---	127.33	1	1	Tissue-Specific
comp55653_c1_seq9	---NA---	124.73	0	1	Tissue-Specific
comp56880_c1_seq23	---NA---	123.67	0.33	1	Tissue-Specific
comp54928_c2_seq8	cp6k1_blage ame: full=cytochrome p450 6k1 ame: full=cypvik1	122.66	0	1	Tissue-Specific
comp56786_c10_seq1	---NA---	121.87	1.67	1	Tissue-Specific
comp55031_c0_seq22	---NA---	120.74	0.35	1	Tissue-Specific
comp44303_c0_seq1	transposable element tc3 transposase	119.87	1.29	1	Tissue-Specific
comp45334_c0_seq1	---NA---	119	0.67	1	Tissue-Specific
comp55494_c0_seq3	hypothetical protein EAG_08095	118.27	0	1	Tissue-Specific
comp45281_c2_seq1	---NA---	117.02	1	1	Tissue-Specific
comp25223_c0_seq1	---NA---	117	1	1	Tissue-Specific
comp52723_c0_seq1	---NA---	116.34	0.67	1	Tissue-Specific
comp56430_c0_seq13	juvenile hormone esterase-like protein est1	115.12	2.51	1	Tissue-Specific
comp54993_c1_seq1	---NA---	115	0.33	1	Tissue-Specific
comp53005_c0_seq1	---NA---	112.33	0.33	1	Tissue-Specific
comp53278_c0_seq3	transposable element tc3 transposase	111.41	1.33	1	Tissue-Specific
comp46027_c0_seq2	---NA---	110.95	2.67	1	Tissue-Specific
comp56736_c1_seq6	PREDICTED: glucosylceramidase-like	110.21	0	1	Tissue-Specific
comp45130_c0_seq2	sphingomyelin phosphodiesterase	110.14	0.57	1	Tissue-Specific
comp56936_c0_seq26	---NA---	109.17	1.1	1	Tissue-Specific
comp30483_c0_seq1	3-alpha-(or 20-beta)-hydroxysteroid dehydrogenase	108.33	2	1	Tissue-Specific
comp51968_c1_seq2	---NA---	107.98	0	1	Tissue-Specific
comp55569_c1_seq5	---NA---	106.74	2.33	1	Tissue-Specific
comp56351_c1_seq2	---NA---	106	1	1	Tissue-Specific
comp56801_c0_seq7	---NA---	105.5	0	1	Tissue-Specific
comp78915_c0_seq1	---NA---	105.33	1.67	1	Tissue-Specific
comp56691_c2_seq1	---NA---	104.15	0	1	Tissue-Specific
comp37528_c0_seq1	---NA---	103.67	1.67	1	Tissue-Specific
comp23470_c0_seq1	protein g12	103	0	1	Tissue-Specific
comp55097_c2_seq1	transposable element tc3 transposase	103	1	1	Tissue-Specific
comp27684_c0_seq2	conserved oligomeric golgi complex subunit 7	102.67	0.02	1	Tissue-Specific
comp22669_c0_seq1	endopolygalacturonase	102.67	0.33	1	Tissue-Specific
comp56166_c3_seq7	---NA---	102.08	0	1	Tissue-Specific
comp57135_c0_seq8	---NA---	101.6	1.33	1	Tissue-Specific
comp54333_c0_seq1	udp-glucuronosyltransferase 2b15-like	101.02	2.36	1	Tissue-Specific
comp35843_c0_seq1	---NA---	101	2	1	Tissue-Specific
comp50077_c0_seq2	---NA---	100.71	0	1	Tissue-Specific
comp55835_c4_seq13	---NA---	99.06	0	1	Tissue-Specific
comp55680_c4_seq6	---NA---	98.7	1.67	1	Tissue-Specific
comp43963_c0_seq1	---NA---	98.67	1	1	Tissue-Specific
comp53139_c0_seq1	---NA---	95.67	0.67	1	Tissue-Specific
comp49614_c0_seq1	pancreatic triacylglycerol lipase-like	94.33	0	1	Tissue-Specific
comp54954_c0_seq4	---NA---	94	0.67	1	Tissue-Specific
comp56174_c0_seq21	facilitated trehalose transporter tret1-like	93.63	0	1	Tissue-Specific
comp49168_c0_seq3	facilitated trehalose transporter tret1-like	92	1.06	1	Tissue-Specific
comp57073_c0_seq16	chromatin accessibility complex protein 1-like	91.88	0.01	1	Tissue-Specific
comp55734_c4_seq4	---NA---	91.51	0	1	Tissue-Specific
comp52787_c0_seq2	serine protease 13	91.35	2.67	1	Tissue-Specific
comp106755_c0_seq1	hypothetical protein EAG_05969	90.67	0.67	1	Tissue-Specific
comp55526_c0_seq3	---NA---	89.82	2.55	1	Tissue-Specific
comp59039_c0_seq1	---NA---	89.33	2	1	Tissue-Specific
comp92732_c0_seq1	---NA---	89.33	2.33	1	Tissue-Specific
comp56166_c3_seq1	receptor-type tyrosine-protein phosphatase h-like	88.23	0	1	Tissue-Specific
comp21554_c0_seq2	defense protein	88.05	1.67	1	Tissue-Specific
comp52652_c1_seq1	---NA---	87	1	1	Tissue-Specific
comp55583_c1_seq11	glutathione s transferase d8	86.56	0.11	1	Tissue-Specific
comp50009_c1_seq1	hypothetical protein YQE_05174, partial	85.59	0	1	Tissue-Specific
comp59364_c0_seq1	---NA---	85.53	0.33	1	Tissue-Specific
comp108503_c0_seq1	---NA---	85	0	1	Tissue-Specific
comp48246_c1_seq2	dna pol b2 domain-containing protein	84.67	0	1	Tissue-Specific
comp78390_c0_seq1	---NA---	84	2.33	1	Tissue-Specific
comp57137_c1_seq4	---NA---	83.35	0.1	1	Tissue-Specific
comp55807_c0_seq7	AGAP008487-PA	81.84	2.01	1	Tissue-Specific
comp19503_c0_seq1	PREDICTED: hypothetical protein LOC100571174	81.67	2	1	Tissue-Specific
comp56194_c0_seq14		80.56	0	1	Tissue-Specific
comp55320_c3_seq13	---NA---	80.49	0	1	Tissue-Specific
comp23835_c0_seq1	---NA---	80.33	0.67	1	Tissue-Specific
comp18656_c0_seq1	---NA---	80.33	1.33	1	Tissue-Specific
comp29310_c0_seq1	---NA---	80	0.67	1	Tissue-Specific
comp52513_c2_seq1	---NA---	79.33	0	1	Tissue-Specific
comp59371_c0_seq1	---NA---	79.33	0.33	1	Tissue-Specific
comp55470_c5_seq22	maltase 2-like	79.07	0	1	Tissue-Specific
comp55031_c0_seq11	---NA---	78.81	0	1	Tissue-Specific
comp56736_c1_seq5		78.81	0	1	Tissue-Specific
comp49957_c0_seq2	---NA---	78.78	0.67	1	Tissue-Specific
comp56936_c0_seq10	loc100036796 protein	78.01	0	1	Tissue-Specific
comp56166_c3_seq12	receptor-type tyrosine-protein phosphatase h-like	77.82	1.67	1	Tissue-Specific
comp103319_c0_seq1	PREDICTED: hypothetical protein LOC100650600	76.67	0.33	1	Tissue-Specific
comp53438_c1_seq5	---NA---	76.35	0	1	Tissue-Specific
comp55872_c0_seq3	facilitated trehalose transporter tret1-like	76.09	0	1	Tissue-Specific
comp49568_c0_seq6	hypothetical protein AND_21823	75.98	2.14	1	Tissue-Specific
comp43669_c0_seq1	---NA---	75.98	0.49	1	Tissue-Specific
comp56351_c4_seq17	hypothetical protein EAG_00507	75.62	0	1	Tissue-Specific
comp56170_c6_seq2	---NA---	74.66	1.67	1	Tissue-Specific
comp92913_c0_seq1	---NA---	74	1.33	1	Tissue-Specific
comp27635_c0_seq1	---NA---	73.67	0	1	Tissue-Specific
comp36524_c0_seq1	hypothetical protein AND_04061	72.33	1.33	1	Tissue-Specific
comp55220_c3_seq6	---NA---	72.16	1.37	1	Tissue-Specific
comp55925_c0_seq1	hypothetical protein KGM_00631	72.03	0	1	Tissue-Specific
comp57009_c0_seq9	---NA---	71.56	0	1	Tissue-Specific
comp43657_c0_seq2	---NA---	70.77	0	1	Tissue-Specific
comp55494_c0_seq5	transposable element tc3 transposase	70	0.33	1	Tissue-Specific
comp53950_c0_seq2	hypothetical protein TcasGA2_TC003821	69.91	0	1	Tissue-Specific
comp57015_c1_seq6	---NA---	69.85	1.77	1	Tissue-Specific
comp50615_c1_seq1	---NA---	68.67	0	1	Tissue-Specific
comp45755_c0_seq1	---NA---	67.67	0	1	Tissue-Specific
comp56499_c3_seq16	---NA---	67.67	0	1	Tissue-Specific
comp55690_c0_seq1	---NA---	67.57	0	1	Tissue-Specific
comp56450_c1_seq13	probable phospholipid-transporting atpase iib-like	67.5	2.08	1	Tissue-Specific
comp76357_c0_seq1	---NA---	67.33	0.33	1	Tissue-Specific
comp24898_c0_seq1	---NA---	67.33	0.67	1	Tissue-Specific
comp56900_c0_seq22	hypothetical protein EAG_03279	67.19	2.38	1	Tissue-Specific
comp17470_c0_seq1	venom serine carboxypeptidase-like	67.05	1.67	1	Tissue-Specific
comp62606_c0_seq1	---NA---	67	0.33	1	Tissue-Specific
comp52275_c2_seq1	---NA---	67	0.67	1	Tissue-Specific
comp56430_c1_seq1	---NA---	66.33	0.67	1	Tissue-Specific
comp55436_c0_seq1	---NA---	66.33	2	1	Tissue-Specific
comp55812_c1_seq20	---NA---	66	1.33	1	Tissue-Specific
comp51268_c0_seq1	---NA---	66	2.33	1	Tissue-Specific
comp39779_c0_seq1	---NA---	65.67	2	1	Tissue-Specific
comp46027_c0_seq1	---NA---	65.38	0.33	1	Tissue-Specific
comp24288_c0_seq1	---NA---	65.33	0.33	1	Tissue-Specific
comp44817_c1_seq1	salivary fat body serine carboxypeptidase	65.02	0.33	1	Tissue-Specific
comp47821_c0_seq2	---NA---	64.67	0.33	1	Tissue-Specific
comp51584_c0_seq2	heparanase-like protein	64.51	0	1	Tissue-Specific
comp24274_c0_seq1	---NA---	64.33	2.33	1	Tissue-Specific
comp22143_c0_seq1	---NA---	64.16	2.33	1	Tissue-Specific
comp47002_c0_seq1	---NA---	63.33	2.12	1	Tissue-Specific
comp57153_c0_seq6	hypothetical retrotransposon	63.07	0	1	Tissue-Specific
comp39037_c0_seq1	---NA---	62	0.67	1	Tissue-Specific
comp38536_c0_seq1	---NA---	61.67	0.33	1	Tissue-Specific
comp84606_c0_seq1	---NA---	61.67	1.67	1	Tissue-Specific
comp39689_c0_seq2	---NA---	61.64	0	1	Tissue-Specific
comp56940_c1_seq9	transient receptor potential channel pyrexia-like	61.02	0	1	Tissue-Specific
comp60219_c0_seq1	---NA---	61	1	1	Tissue-Specific
comp55476_c0_seq3	---NA---	60.08	0	1	Tissue-Specific
comp56357_c0_seq42	PREDICTED: uncharacterized protein LOC100872044	59.95	0	1	Tissue-Specific
comp57009_c0_seq8	---NA---	59.51	0	1	Tissue-Specific
comp44169_c0_seq1	---NA---	59.33	0	1	Tissue-Specific
comp55734_c3_seq1	---NA---	59.33	1.67	1	Tissue-Specific
comp109191_c0_seq1	---NA---	59.33	2	1	Tissue-Specific
comp50886_c1_seq1	---NA---	59	0.67	1	Tissue-Specific
comp56450_c1_seq24	39s ribosomal protein mitochondrial	58.7	0.61	1	Tissue-Specific
comp25052_c0_seq1	---NA---	58.67	0	1	Tissue-Specific
comp45524_c1_seq2	multi drug resistance 50 cg8523-pa	58.66	0	1	Tissue-Specific
comp55734_c4_seq6	---NA---	58.35	0	1	Tissue-Specific
comp56008_c4_seq3	PREDICTED: hypothetical protein LOC100572975	57.67	0	1	Tissue-Specific
comp56147_c9_seq1	---NA---	57.42	0.33	1	Tissue-Specific
comp24615_c0_seq1	cre-unc-64 protein	57	1	1	Tissue-Specific
comp51584_c0_seq3	heparanase-like protein	56.97	2.09	1	Tissue-Specific
comp22781_c0_seq1	---NA---	56.67	1	1	Tissue-Specific
comp53828_c0_seq1	---NA---	56.13	0.33	1	Tissue-Specific
comp49941_c0_seq1	---NA---	56	0	1	Tissue-Specific
comp55843_c1_seq5	---NA---	55.69	1.67	1	Tissue-Specific
comp56103_c0_seq5	---NA---	55.55	0	1	Tissue-Specific
comp51467_c1_seq2	PREDICTED: hypothetical protein LOC100569772	55.39	0.67	1	Tissue-Specific
comp49735_c0_seq4	---NA---	55.34	0	1	Tissue-Specific
comp106586_c0_seq1	---NA---	55.33	2.33	1	Tissue-Specific
comp51141_c0_seq1	---NA---	55.33	2.33	1	Tissue-Specific
comp85823_c0_seq1	---NA---	55.33	2.67	1	Tissue-Specific
comp37316_c0_seq1	---NA---	55	1.67	1	Tissue-Specific
comp53438_c1_seq6	---NA---	54.4	0.33	1	Tissue-Specific
comp57153_c0_seq11	hypothetical retrotransposon	53.99	0	1	Tissue-Specific
comp131776_c0_seq1	---NA---	53.67	0	1	Tissue-Specific
comp25319_c1_seq1	---NA---	53.67	0	1	Tissue-Specific
comp45350_c0_seq2	chitinase partial	53.59	0.72	1	Tissue-Specific
comp27754_c0_seq1	---NA---	53.33	0	1	Tissue-Specific
comp57153_c0_seq29	hypothetical retrotransposon	53.31	0	1	Tissue-Specific
comp51284_c1_seq1	reverse partial	52.67	0.33	1	Tissue-Specific
comp47944_c0_seq1	---NA---	52.67	0.67	1	Tissue-Specific
comp133772_c0_seq1	zinc transporter zip3-like	52.33	1	1	Tissue-Specific
comp44817_c0_seq1	salivary fat body serine carboxypeptidase	52.29	0.67	1	Tissue-Specific
comp35325_c0_seq2	facilitated trehalose transporter tret1-like	52.08	1.4	1	Tissue-Specific
comp53257_c0_seq1	---NA---	51.67	2.67	1	Tissue-Specific
comp42348_c0_seq1	---NA---	51.48	1.33	1	Tissue-Specific
comp55228_c4_seq1	pi-plc x domain-containing protein 1	51.39	0	1	Tissue-Specific
comp56147_c3_seq1	---NA---	51.35	2.33	1	Tissue-Specific
comp53151_c0_seq2	general transcription factor iie subunit 1	51.1	1.51	1	Tissue-Specific
comp57021_c1_seq3	---NA---	51.08	0	1	Tissue-Specific
comp56572_c0_seq23	---NA---	51.02	0	1	Tissue-Specific
comp56185_c1_seq1	hypothetical protein EAG_05969	50.96	0.42	1	Tissue-Specific
comp56652_c2_seq7	---NA---	50.8	2.28	1	Tissue-Specific
comp55683_c1_seq4	---NA---	50.77	0	1	Tissue-Specific
comp52422_c0_seq1	---NA---	50.65	2.67	1	Tissue-Specific
comp46075_c0_seq1	---NA---	50.33	0.67	1	Tissue-Specific
comp51411_c0_seq3	serrate rna effector molecule homolog	50.21	1.23	1	Tissue-Specific
comp57036_c2_seq19	---NA---	50.11	0	1	Tissue-Specific
comp54203_c0_seq8	serine protease vii	50.04	0	1	Tissue-Specific
comp53301_c1_seq1	---NA---	50	0	1	Tissue-Specific
comp35300_c0_seq1	---NA---	50	0.67	1	Tissue-Specific
comp55436_c1_seq4	---NA---	49.99	0	1	Tissue-Specific
comp56580_c8_seq1	---NA---	49.89	0.66	1	Tissue-Specific
comp55606_c0_seq6	---NA---	49.83	0	1	Tissue-Specific
comp56638_c1_seq8	---NA---	49.72	0	1	Tissue-Specific
comp51994_c2_seq1	---NA---	49.67	0.67	1	Tissue-Specific
comp82400_c0_seq1	---NA---	49.67	2.67	1	Tissue-Specific
comp56690_c5_seq3	---NA---	49.42	0	1	Tissue-Specific
comp54212_c0_seq16	facilitated trehalose transporter tret1-like	49.39	0	1	Tissue-Specific
comp56804_c0_seq2	---NA---	49.32	2.41	1	Tissue-Specific
comp49568_c0_seq7	PREDICTED: hypothetical protein LOC100117968	49.26	0	1	Tissue-Specific
comp29746_c0_seq1	---NA---	49	0	1	Tissue-Specific
comp53712_c1_seq3	---NA---	49	0	1	Tissue-Specific
comp52487_c1_seq1	---NA---	49	1	1	Tissue-Specific
comp56174_c0_seq5	sugar transporter, putative	48.85	0	1	Tissue-Specific
comp54548_c1_seq18	regucalcin (senescence marker protein-30) isoform cra_b	48.74	0	1	Tissue-Specific
comp55701_c2_seq1	---NA---	48.67	0.33	1	Tissue-Specific
comp111649_c0_seq1	---NA---	48.67	0.33	1	Tissue-Specific
comp53059_c0_seq1	---NA---	48.48	2.98	1	Tissue-Specific
comp55570_c0_seq6	---NA---	48.2	2.48	1	Tissue-Specific
comp55653_c6_seq1	---NA---	48.18	0	1	Tissue-Specific
comp56411_c0_seq2	---NA---	48	2	1	Tissue-Specific
comp46576_c0_seq2	---NA---	47.97	0	1	Tissue-Specific
comp54809_c8_seq10	---NA---	47.96	1.73	1	Tissue-Specific
comp55639_c0_seq2	---NA---	47.42	1.25	1	Tissue-Specific
comp132679_c0_seq1	---NA---	47	1	1	Tissue-Specific
comp56631_c5_seq3	zinc-containing alcohol dehydrogenase	46.98	0	1	Tissue-Specific
comp19355_c0_seq1	---NA---	46.67	0	1	Tissue-Specific
comp56170_c1_seq2	---NA---	46.67	0	1	Tissue-Specific
comp54657_c0_seq4	---NA---	46.67	0.67	1	Tissue-Specific
comp52275_c1_seq1	---NA---	46.33	0	1	Tissue-Specific
comp56797_c2_seq17	---NA---	46.33	1	1	Tissue-Specific
comp57050_c0_seq9	---NA---	46.19	0	1	Tissue-Specific
comp27810_c0_seq1	---NA---	46	0.67	1	Tissue-Specific
comp56227_c1_seq5	---NA---	46	1	1	Tissue-Specific
comp56638_c1_seq3	---NA---	45.99	0	1	Tissue-Specific
comp56190_c0_seq12	---NA---	45.9	2.23	1	Tissue-Specific
comp54548_c1_seq17	PREDICTED: regucalcin-like	45.64	2.76	1	Tissue-Specific
comp78263_c0_seq1	---NA---	45.33	2.67	1	Tissue-Specific
comp56598_c0_seq10	asparagine synthetase	45.07	0	1	Tissue-Specific
comp56784_c9_seq1	---NA---	45	0	1	Tissue-Specific
comp23589_c0_seq1	endonuclease-reverse transcriptase	45	0.33	1	Tissue-Specific
comp96055_c0_seq1	---NA---	45	0.67	1	Tissue-Specific
comp36382_c0_seq2	cleavage stimulation factor 50 kda subunit	44.87	1.39	1	Tissue-Specific
comp53730_c0_seq6	ino80 complex subunit e	44.55	0	1	Tissue-Specific
comp53301_c2_seq1	---NA---	44.33	0.33	1	Tissue-Specific
comp21554_c0_seq1	defense protein	44.29	0	1	Tissue-Specific
comp52294_c1_seq1	---NA---	43.99	0.67	1	Tissue-Specific
comp52695_c1_seq2	muscle lim protein isoform 1	43.93	0	1	Tissue-Specific
comp23000_c0_seq1	---NA---	43.67	0	1	Tissue-Specific
comp54840_c0_seq3	---NA---	43.33	0	1	Tissue-Specific
comp52132_c0_seq1	---NA---	43.33	0.33	1	Tissue-Specific
comp51183_c0_seq1	---NA---	43	0.33	1	Tissue-Specific
comp44696_c1_seq1	---NA---	43	0.33	1	Tissue-Specific
comp52333_c0_seq1	---NA---	42.67	1.67	1	Tissue-Specific
comp56166_c2_seq1	---NA---	42.42	0	1	Tissue-Specific
comp49690_c0_seq1	---NA---	42.33	1.33	1	Tissue-Specific
comp56885_c1_seq2	---NA---	42.22	1.52	1	Tissue-Specific
comp55583_c1_seq9	glutathione s transferase d8	42.16	0.04	1	Tissue-Specific
comp51119_c0_seq1	hypothetical protein RO3G_03800	42	0	1	Tissue-Specific
comp56338_c1_seq8	---NA---	41.84	2.33	1	Tissue-Specific
comp44511_c1_seq2	---NA---	41.83	0	1	Tissue-Specific
comp56489_c5_seq6	---NA---	41.67	0.33	1	Tissue-Specific
comp46563_c0_seq1	---NA---	41.67	2.33	1	Tissue-Specific
comp55921_c1_seq5	acyl-coenzyme a oxidase	41.46	2.52	1	Tissue-Specific
comp52513_c1_seq2	---NA---	41.33	0	1	Tissue-Specific
comp53023_c1_seq1	---NA---	41.33	0	1	Tissue-Specific
comp49196_c0_seq1	---NA---	41.33	0.33	1	Tissue-Specific
comp56784_c5_seq1	---NA---	41	0	1	Tissue-Specific
comp49735_c0_seq5	---NA---	40.78	1.55	1	Tissue-Specific
comp55170_c9_seq2	---NA---	40.48	1.53	1	Tissue-Specific
comp64678_c0_seq1	lysosomal acid phosphatase-like	40.33	0	1	Tissue-Specific
comp56041_c0_seq1	feline leukemia virus subgroup c receptor-related protein 2	40.16	0.46	1	Tissue-Specific
comp56126_c3_seq10		40.08	1.15	1	Tissue-Specific
comp55470_c5_seq25	hypothetical protein AND_19441	40.05	0	1	Tissue-Specific
comp21215_c0_seq1	---NA---	40.03	0.33	1	Tissue-Specific
comp57123_c0_seq1	transposable element tc3 transposase	39.87	0.18	1	Tissue-Specific
comp49735_c0_seq1	---NA---	39.68	2.7	1	Tissue-Specific
comp57009_c0_seq5	---NA---	39.67	1.33	1	Tissue-Specific
comp24916_c0_seq1	---NA---	39.67	1	1	Tissue-Specific
comp56606_c0_seq12	---NA---	39.55	0	1	Tissue-Specific
comp56900_c0_seq24	---NA---	39.34	0	1	Tissue-Specific
comp37410_c0_seq1	---NA---	39	0	1	Tissue-Specific
comp17834_c0_seq1	---NA---	39	0.33	1	Tissue-Specific
comp108495_c0_seq1	---NA---	39	1.67	1	Tissue-Specific
comp24421_c0_seq1	---NA---	39	2.67	1	Tissue-Specific
comp54333_c0_seq3	udp-glucuronosyltransferase 2b15-like	38.95	1.49	1	Tissue-Specific
comp56136_c0_seq7	bel12_ag transposon polyprotein	38.94	2.05	1	Tissue-Specific
comp56101_c1_seq2	---NA---	38.84	2.44	1	Tissue-Specific
comp104736_c0_seq1	---NA---	38.67	0.67	1	Tissue-Specific
comp53078_c0_seq9	---NA---	38.58	2.33	1	Tissue-Specific
comp26026_c0_seq1	---NA---	38	0	1	Tissue-Specific
comp127345_c0_seq1	---NA---	38	0.33	1	Tissue-Specific
comp37851_c0_seq1	---NA---	38	1.67	1	Tissue-Specific
comp23999_c0_seq1	---NA---	38	2	1	Tissue-Specific
comp48477_c0_seq2	protein nynrin- partial	37.73	0.33	1	Tissue-Specific
comp53951_c0_seq1	---NA---	37.67	1	1	Tissue-Specific
comp55526_c0_seq4	---NA---	37.57	1.76	1	Tissue-Specific
comp28345_c0_seq1	PREDICTED: uncharacterized protein LOC101236796	37.33	1	1	Tissue-Specific
comp55624_c1_seq1	---NA---	37.32	0.33	1	Tissue-Specific
comp36585_c0_seq1	---NA---	37.27	2	1	Tissue-Specific
comp56174_c0_seq2	---NA---	37.11	2.23	1	Tissue-Specific
comp56853_c0_seq21	---NA---	37.09	0.03	1	Tissue-Specific
comp122127_c0_seq1	---NA---	37	0	1	Tissue-Specific
comp43025_c0_seq1	hypothetical protein TcasGA2_TC011554	37	0	1	Tissue-Specific
comp56776_c1_seq1	---NA---	37	2	1	Tissue-Specific
comp98035_c0_seq1	---NA---	37	2.33	1	Tissue-Specific
comp55392_c1_seq1	---NA---	36.93	2.73	1	Tissue-Specific
comp55704_c0_seq1		36.33	0	1	Tissue-Specific
comp56093_c3_seq4	---NA---	36.33	0	1	Tissue-Specific
comp55752_c0_seq1	---NA---	36.33	0.33	1	Tissue-Specific
comp50349_c2_seq1	---NA---	36.33	0.67	1	Tissue-Specific
comp55170_c10_seq1	---NA---	36.02	0	1	Tissue-Specific
comp51470_c0_seq1	---NA---	36	0	1	Tissue-Specific
comp56431_c2_seq48	udp-glucuronosyltransferase 2b10-like	35.86	0	1	Tissue-Specific
comp55589_c6_seq33	---NA---	35.79	2.73	1	Tissue-Specific
comp56101_c1_seq1	isoform b	35.72	0	1	Tissue-Specific
comp55632_c5_seq4	---NA---	35.53	0.33	1	Tissue-Specific
comp56772_c0_seq19	---NA---	35.42	0	1	Tissue-Specific
comp56690_c7_seq1	---NA---	35.33	0.67	1	Tissue-Specific
comp54657_c1_seq1	---NA---	35.33	2.33	1	Tissue-Specific
comp53618_c0_seq1	myeloid leukemia factor	35.27	0	1	Tissue-Specific
comp154473_c0_seq1	---NA---	35	0.33	1	Tissue-Specific
comp20552_c0_seq1	---NA---	35	0.33	1	Tissue-Specific
comp55680_c7_seq1	---NA---	35	0.33	1	Tissue-Specific
comp56140_c7_seq6	---NA---	34.82	1.43	1	Tissue-Specific
comp37480_c0_seq2	---NA---	34.8	0	1	Tissue-Specific
comp53278_c0_seq1	transposable element tc3 transposase	34.78	0	1	Tissue-Specific
comp36628_c0_seq2	---NA---	34.75	0.83	1	Tissue-Specific
comp55244_c0_seq11	---NA---	34.7	1.13	1	Tissue-Specific
comp57007_c4_seq3	---NA---	34.67	0	1	Tissue-Specific
comp83807_c0_seq1	---NA---	34.67	0.33	1	Tissue-Specific
comp45417_c0_seq1	troponin i	34.64	2	1	Tissue-Specific
comp55654_c1_seq6	uncharacterized aminotransferase sso0104-like	34.54	0	1	Tissue-Specific
comp53060_c0_seq2	retinoid-inducible serine carboxypeptidase (serine carboxypeptidase	34.53	2	1	Tissue-Specific
comp35300_c1_seq1	---NA---	34.33	2.33	1	Tissue-Specific
comp57156_c0_seq7	bel12_ag transposon polyprotein	34.03	0	1	Tissue-Specific
comp49019_c1_seq1	hypothetical protein TcasGA2_TC004227	34.02	1.53	1	Tissue-Specific
comp149776_c0_seq1	---NA---	34	0	1	Tissue-Specific
comp20611_c1_seq1	integrase core domain protein	34	0.33	1	Tissue-Specific
comp25781_c0_seq1	---NA---	34	1.33	1	Tissue-Specific
comp56351_c2_seq2	---NA---	33.99	0	1	Tissue-Specific
comp24029_c0_seq1	---NA---	33.83	0.67	1	Tissue-Specific
comp56051_c3_seq9	GD13158	33.82	1.7	1	Tissue-Specific
comp56561_c0_seq17	---NA---	33.8	0	1	Tissue-Specific
comp56790_c0_seq10	tigger transposable element derived 6-like	33.62	0	1	Tissue-Specific
comp56589_c4_seq2	transposase-like protein	33.59	0.28	1	Tissue-Specific
comp54654_c0_seq29		33.47	0	1	Tissue-Specific
comp56351_c3_seq1	---NA---	33.33	0	1	Tissue-Specific
comp54548_c1_seq11	regucalcin (senescence marker protein-30) isoform cra_b	33.26	0	1	Tissue-Specific
comp56171_c1_seq10	---NA---	33.19	2.18	1	Tissue-Specific
comp56880_c1_seq4	---NA---	33.19	0.33	1	Tissue-Specific
comp56190_c0_seq7	---NA---	33.18	0	1	Tissue-Specific
comp55781_c2_seq2	beat protein	33.08	1	1	Tissue-Specific
comp52610_c0_seq9	---NA---	33.01	2.94	1	Tissue-Specific
comp39013_c0_seq1	---NA---	33	0	1	Tissue-Specific
comp56826_c0_seq1		33	0	1	Tissue-Specific
comp51994_c1_seq1	---NA---	33	0.33	1	Tissue-Specific
comp17815_c0_seq1	transposable element tc3 transposase	33	0.67	1	Tissue-Specific
comp155770_c0_seq1	---NA---	33	2	1	Tissue-Specific
comp47148_c1_seq2	---NA---	33	2.67	1	Tissue-Specific
comp55436_c4_seq3		32.92	2.03	1	Tissue-Specific
comp57013_c1_seq18	PREDICTED: uncharacterized protein LOC100200197	32.77	0	1	Tissue-Specific
comp55843_c1_seq10	---NA---	32.67	1.67	1	Tissue-Specific
comp66052_c0_seq1	---NA---	32.67	2.67	1	Tissue-Specific
comp55827_c3_seq8	PREDICTED: hypothetical protein LOC100161732	32.64	0	1	Tissue-Specific
comp54629_c0_seq1	---NA---	32.63	0.67	1	Tissue-Specific
comp56478_c10_seq2	---NA---	32.33	0	1	Tissue-Specific
comp91763_c0_seq1	---NA---	32.33	0.33	1	Tissue-Specific
comp73774_c0_seq1	---NA---	32.33	1	1	Tissue-Specific
comp37186_c0_seq1	---NA---	32.33	1.33	1	Tissue-Specific
comp56772_c0_seq15	---NA---	32.2	2.7	1	Tissue-Specific
comp155720_c0_seq1	---NA---	32	0	1	Tissue-Specific
comp41018_c0_seq2	---NA---	32	0	1	Tissue-Specific
comp55766_c5_seq6	---NA---	32	0	1	Tissue-Specific
comp56165_c3_seq23	---NA---	32	1	1	Tissue-Specific
comp49144_c0_seq2	hypothetical protein TcasGA2_TC016101	32	2.67	1	Tissue-Specific
comp46997_c1_seq1	---NA---	31.67	0	1	Tissue-Specific
comp56097_c3_seq6	---NA---	31.67	0	1	Tissue-Specific
comp62600_c0_seq1	---NA---	31.67	0	1	Tissue-Specific
comp48554_c0_seq1	---NA---	31.67	0.33	1	Tissue-Specific
comp100061_c0_seq1	---NA---	31.67	1	1	Tissue-Specific
comp56586_c1_seq12	---NA---	31.67	2	1	Tissue-Specific
comp53276_c1_seq1	---NA---	31.63	0	1	Tissue-Specific
comp56906_c4_seq15	---NA---	31.58	2.78	1	Tissue-Specific
comp56924_c0_seq15		31.52	0	1	Tissue-Specific
comp56051_c2_seq1	---NA---	31.49	1.67	1	Tissue-Specific
comp53078_c0_seq4	---NA---	31.46	1.78	1	Tissue-Specific
comp29476_c0_seq1	furin-like protease 2-like	31.36	0	1	Tissue-Specific
comp56606_c0_seq1	---NA---	31.33	0	1	Tissue-Specific
comp82603_c0_seq1	---NA---	31.33	0	1	Tissue-Specific
comp137472_c0_seq1	---NA---	31.33	0.67	1	Tissue-Specific
comp137677_c0_seq1	excitatory amino acid transporter isoform c	31.33	0.67	1	Tissue-Specific
comp23208_c0_seq1	---NA---	31.33	2	1	Tissue-Specific
comp60714_c0_seq1	---NA---	31.33	2.33	1	Tissue-Specific
comp55807_c0_seq6	hypothetical protein TcasGA2_TC007030	31.2	0.78	1	Tissue-Specific
comp51668_c0_seq3	aldo-keto reductase isoform 1	31.06	1.33	1	Tissue-Specific
comp35764_c0_seq1	---NA---	31	0	1	Tissue-Specific
comp39541_c0_seq1	---NA---	31	0	1	Tissue-Specific
comp49614_c2_seq1	lipase	31	0.33	1	Tissue-Specific
comp55812_c1_seq12	---NA---	31	2.33	1	Tissue-Specific
comp56766_c2_seq7	geranylgeranyl transferase type-2 alpha	30.93	0	1	Tissue-Specific
comp57148_c0_seq25	hypothetical protein TcasGA2_TC016101	30.81	0	1	Tissue-Specific
comp45350_c0_seq3	midgut chitinase	30.74	0	1	Tissue-Specific
comp55397_c14_seq4	---NA---	30.67	0	1	Tissue-Specific
comp111567_c0_seq1	lysosomal acid phosphatase	30.67	0.33	1	Tissue-Specific
comp18708_c0_seq1	---NA---	30.67	0.67	1	Tissue-Specific
comp53438_c1_seq4	---NA---	30.52	1.39	1	Tissue-Specific
comp56581_c1_seq8	---NA---	30.46	0	1	Tissue-Specific
comp53728_c1_seq2	beta 1 like 3	30.33	0	1	Tissue-Specific
comp38415_c0_seq1	---NA---	30.33	1	1	Tissue-Specific
comp55470_c5_seq46	---NA---	30.16	0	1	Tissue-Specific
comp23556_c0_seq1	---NA---	30	0	1	Tissue-Specific
comp46144_c0_seq1	---NA---	30	0.67	1	Tissue-Specific
comp47350_c0_seq1	---NA---	29.94	0.67	1	Tissue-Specific
comp55306_c0_seq7	---NA---	29.9	0	1	Tissue-Specific
comp56607_c0_seq8	---NA---	29.81	2.69	1	Tissue-Specific
comp54890_c1_seq10	integrin alpha-8-like	29.71	0	1	Tissue-Specific
comp53712_c1_seq2	---NA---	29.67	1	1	Tissue-Specific
comp34690_c0_seq1	---NA---	29.33	0	1	Tissue-Specific
comp31250_c0_seq1	---NA---	29.33	1.33	1	Tissue-Specific
comp36417_c0_seq1	piggybac transposable element-derived protein 3-like	29.33	1.33	1	Tissue-Specific
comp55382_c0_seq1	---NA---	29.33	2.33	1	Tissue-Specific
comp49359_c0_seq6	trypsin-like serine protease	29.19	0.55	1	Tissue-Specific
comp56022_c0_seq6	---NA---	29	0	1	Tissue-Specific
comp54010_c2_seq2	---NA---	29	0.33	1	Tissue-Specific
comp55604_c2_seq8	---NA---	29	0.67	1	Tissue-Specific
comp53415_c0_seq2	---NA---	29	1.67	1	Tissue-Specific
comp56146_c3_seq1	---NA---	29	2.67	1	Tissue-Specific
comp56509_c1_seq7	---NA---	28.97	0	1	Tissue-Specific
comp34397_c0_seq2	---NA---	28.9	0	1	Tissue-Specific
comp140143_c0_seq1	---NA---	28.67	0	1	Tissue-Specific
comp30486_c0_seq1	---NA---	28.67	0	1	Tissue-Specific
comp59398_c0_seq1	---NA---	28.67	0	1	Tissue-Specific
comp137621_c0_seq1	---NA---	28.67	0.33	1	Tissue-Specific
comp17641_c0_seq1	protein takeout-like	28.67	1	1	Tissue-Specific
comp56620_c4_seq12	---NA---	28.62	0	1	Tissue-Specific
comp56814_c0_seq43	---NA---	28.62	0	1	Tissue-Specific
comp55624_c1_seq12	---NA---	28.44	0	1	Tissue-Specific
comp56841_c1_seq6	---NA---	28.37	0.58	1	Tissue-Specific
comp113509_c0_seq1	---NA---	28.33	0	1	Tissue-Specific
comp49159_c1_seq1	---NA---	28.33	0	1	Tissue-Specific
comp56489_c2_seq2	---NA---	28.33	0	1	Tissue-Specific
comp208341_c0_seq1	0	28.33	0.33	1	Tissue-Specific
comp53728_c1_seq1	---NA---	28.33	0.33	1	Tissue-Specific
comp171123_c0_seq1	---NA---	28.33	1	1	Tissue-Specific
comp36596_c0_seq1	---NA---	28.33	2	1	Tissue-Specific
comp49636_c1_seq1	stress-activated protein kinase jnk	28.26	0	1	Tissue-Specific
comp56411_c1_seq5	transmembrane 9 superfamily member 4	28.21	0	1	Tissue-Specific
comp49359_c0_seq5	---NA---	28.18	2.25	1	Tissue-Specific
comp152066_c0_seq1	---NA---	28	0	1	Tissue-Specific
comp19434_c0_seq1	---NA---	28	0	1	Tissue-Specific
comp230246_c0_seq1	0	28	0	1	Tissue-Specific
comp53712_c0_seq4	---NA---	28	0.67	1	Tissue-Specific
comp55170_c6_seq1	---NA---	28	0.67	1	Tissue-Specific
comp17535_c1_seq1		28	1.67	1	Tissue-Specific
comp52437_c0_seq1	PREDICTED: hypothetical protein LOC100568881	28	2	1	Tissue-Specific
comp55717_c4_seq3	jerky protein homolog-like	27.88	1.39	1	Tissue-Specific
comp54388_c5_seq4	---NA---	27.87	2	1	Tissue-Specific
comp56772_c0_seq12	---NA---	27.86	0	1	Tissue-Specific
comp54025_c0_seq13	heterogeneous nuclear ribonucleoprotein q	27.73	0	1	Tissue-Specific
comp17750_c0_seq1	---NA---	27.67	0	1	Tissue-Specific
comp168930_c0_seq1	scp-like extracellular domain containing protein 1	27.67	0.33	1	Tissue-Specific
comp23608_c0_seq1	---NA---	27.67	0.33	1	Tissue-Specific
comp163535_c0_seq1	---NA---	27.67	1	1	Tissue-Specific
comp17535_c0_seq1	---NA---	27.67	1	1	Tissue-Specific
comp56974_c2_seq1	---NA---	27.67	1	1	Tissue-Specific
comp46690_c0_seq1	---NA---	27.64	0.67	1	Tissue-Specific
comp56174_c0_seq16	facilitated trehalose transporter tret1-like	27.59	0	1	Tissue-Specific
comp106943_c0_seq1	---NA---	27.33	0	1	Tissue-Specific
comp39730_c0_seq1	---NA---	27.33	0	1	Tissue-Specific
comp80834_c0_seq1	---NA---	27.33	1	1	Tissue-Specific
comp186152_c0_seq1	---NA---	27	0	1	Tissue-Specific
comp51123_c0_seq2	---NA---	27	0.67	1	Tissue-Specific
comp194995_c0_seq1	0	27	2	1	Tissue-Specific
comp55470_c5_seq43	maltase 2-like	26.93	0	1	Tissue-Specific
comp56453_c6_seq3		26.87	1.58	1	Tissue-Specific
comp56166_c3_seq13	---NA---	26.83	0	1	Tissue-Specific
comp55938_c1_seq10	protein kiaa0317	26.69	2.33	1	Tissue-Specific
comp54501_c0_seq8	---NA---	26.69	0	1	Tissue-Specific
comp52723_c1_seq1	---NA---	26.67	0.33	1	Tissue-Specific
comp18450_c0_seq1	---NA---	26.33	0	1	Tissue-Specific
comp38573_c1_seq1	---NA---	26.33	0	1	Tissue-Specific
comp54025_c0_seq4	heterogeneous nuclear ribonucleoprotein q	26.28	0	1	Tissue-Specific
comp57153_c0_seq25	hypothetical retrotransposon	26.21	0	1	Tissue-Specific
comp56042_c0_seq2	---NA---	26.19	0	1	Tissue-Specific
comp54550_c0_seq1	---NA---	26.12	0.67	1	Tissue-Specific
comp51855_c0_seq2	---NA---	26.11	0	1	Tissue-Specific
comp54836_c1_seq11	---NA---	26	0	1	Tissue-Specific
comp76842_c0_seq1	---NA---	26	0.33	1	Tissue-Specific
comp67273_c0_seq1	---NA---	26	2.33	1	Tissue-Specific
comp43423_c0_seq1		25.7	2.15	1	Tissue-Specific
comp47960_c0_seq1	---NA---	25.67	0	1	Tissue-Specific
comp214282_c0_seq1	0	25.67	0.33	1	Tissue-Specific
comp54235_c0_seq1	---NA---	25.67	0.67	1	Tissue-Specific
comp26631_c1_seq1	---NA---	25.67	2	1	Tissue-Specific
comp37979_c0_seq1	---NA---	25.67	2	1	Tissue-Specific
comp56051_c3_seq11	GD13158	25.6	0	1	Tissue-Specific
comp56450_c1_seq14	---NA---	25.48	0	1	Tissue-Specific
comp24032_c0_seq1	---NA---	25.33	0	1	Tissue-Specific
comp42963_c0_seq1	---NA---	25.33	0.33	1	Tissue-Specific
comp43808_c1_seq1	---NA---	25.33	0.33	1	Tissue-Specific
comp44696_c0_seq1	transposon-derived buster3 transposase-like protein	25.33	0.67	1	Tissue-Specific
comp21788_c0_seq1	---NA---	25.33	0.67	1	Tissue-Specific
comp35960_c0_seq1	---NA---	25.33	0.67	1	Tissue-Specific
comp53849_c0_seq2	---NA---	25.33	1.67	1	Tissue-Specific
comp102801_c0_seq1	---NA---	25.33	1.67	1	Tissue-Specific
comp85611_c0_seq1	---NA---	25.33	2.33	1	Tissue-Specific
comp55470_c5_seq8		25.24	0	1	Tissue-Specific
comp57078_c1_seq11	---NA---	25.17	0	1	Tissue-Specific
comp41924_c0_seq1	---NA---	25	0	1	Tissue-Specific
comp51736_c0_seq2	---NA---	25	0.33	1	Tissue-Specific
comp19375_c0_seq1	hypothetical protein TcasGA2_TC006136	25	0.67	1	Tissue-Specific
comp150700_c0_seq1	---NA---	25	1.33	1	Tissue-Specific
comp20777_c0_seq1	rna-directed dna polymerase from mobile element jockey-like	25	2.67	1	Tissue-Specific
comp51584_c0_seq6	heparanase-like protein	24.79	0	1	Tissue-Specific
comp55624_c1_seq9	---NA---	24.67	0	1	Tissue-Specific
comp126931_c0_seq1	---NA---	24.67	0	1	Tissue-Specific
comp36524_c1_seq1	---NA---	24.67	0.33	1	Tissue-Specific
comp143549_c0_seq1	---NA---	24.67	0.33	1	Tissue-Specific
comp89498_c0_seq1	---NA---	24.67	2	1	Tissue-Specific
comp40679_c0_seq1	---NA---	24.67	2.33	1	Tissue-Specific
comp27610_c0_seq1	---NA---	24.67	2.67	1	Tissue-Specific
comp29476_c0_seq2	furin-like protease 2-like	24.64	1	1	Tissue-Specific
comp49448_c0_seq2	---NA---	24.63	0.03	1	Tissue-Specific
comp56699_c0_seq3	zinc finger mym-type protein 1-like	24.61	0	1	Tissue-Specific
comp53143_c0_seq5	protein efr3-like protein cmp44e	24.57	2.92	1	Tissue-Specific
comp56061_c1_seq17	---NA---	24.56	2.33	1	Tissue-Specific
comp53535_c0_seq3	rab3 gtpase-activating protein non-catalytic subunit-like	24.51	0	1	Tissue-Specific
comp56203_c3_seq9	---NA---	24.51	0	1	Tissue-Specific
comp52088_c1_seq1	hypothetical protein BRAFLDRAFT_90638	24.41	2.61	1	Tissue-Specific
comp55624_c4_seq1	---NA---	24.33	0	1	Tissue-Specific
comp54969_c5_seq2	---NA---	24.33	0.33	1	Tissue-Specific
comp36661_c0_seq1	---NA---	24.33	0.67	1	Tissue-Specific
comp56208_c9_seq1	---NA---	24.33	2.67	1	Tissue-Specific
comp45901_c0_seq3	grpe protein homolog mitochondrial-like	24.3	0	1	Tissue-Specific
comp54584_c1_seq12	---NA---	24.26	0	1	Tissue-Specific
comp56113_c2_seq7	---NA---	24.22	2.6	1	Tissue-Specific
comp23586_c0_seq1	---NA---	24.19	1.35	1	Tissue-Specific
comp24029_c0_seq2	---NA---	24.17	0.99	1	Tissue-Specific
comp54212_c0_seq13	cg10960 cg10960-pb	24.07	0	1	Tissue-Specific
comp51994_c0_seq1	---NA---	24	0	1	Tissue-Specific
comp104356_c0_seq1	---NA---	24	0.33	1	Tissue-Specific
comp108939_c0_seq1	---NA---	24	0.33	1	Tissue-Specific
comp102190_c0_seq1	---NA---	24	0.67	1	Tissue-Specific
comp42881_c0_seq1	---NA---	24	1.33	1	Tissue-Specific
comp127196_c0_seq1	---NA---	24	1.33	1	Tissue-Specific
comp56431_c2_seq11	udp-glucuronosyltransferase 2b10-like	23.83	0	1	Tissue-Specific
comp56566_c1_seq4	---NA---	23.8	2.82	1	Tissue-Specific
comp56777_c0_seq2	---NA---	23.75	0	1	Tissue-Specific
comp57150_c0_seq3	gap-pol poly	23.71	0	1	Tissue-Specific
comp23572_c0_seq1	---NA---	23.67	0	1	Tissue-Specific
comp54210_c2_seq1	---NA---	23.67	0	1	Tissue-Specific
comp86539_c0_seq1	---NA---	23.67	0	1	Tissue-Specific
comp49591_c0_seq1	---NA---	23.67	0.33	1	Tissue-Specific
comp116849_c0_seq1	---NA---	23.67	2	1	Tissue-Specific
comp57139_c0_seq34	PREDICTED: uncharacterized protein K02A2.6-like	23.54	0	1	Tissue-Specific
comp48450_c0_seq1	salivary fat body serine carboxypeptidase	23.5	0.33	1	Tissue-Specific
comp25747_c0_seq1	---NA---	23.5	2.33	1	Tissue-Specific
comp34591_c0_seq1	---NA---	23.33	0	1	Tissue-Specific
comp54210_c0_seq1	---NA---	23.33	0	1	Tissue-Specific
comp54993_c0_seq1	---NA---	23.33	0.33	1	Tissue-Specific
comp55843_c1_seq14	---NA---	23.33	0.33	1	Tissue-Specific
comp176439_c0_seq1	---NA---	23.33	1.33	1	Tissue-Specific
comp56875_c0_seq3	PREDICTED: hypothetical protein LOC100572977	23.27	0	1	Tissue-Specific
comp56166_c3_seq2	receptor-type tyrosine-protein phosphatase h-like	23.1	0	1	Tissue-Specific
comp55820_c2_seq4	---NA---	23.1	0	1	Tissue-Specific
comp19126_c0_seq1	---NA---	23	2	1	Tissue-Specific
comp105698_c0_seq1	---NA---	23	0	1	Tissue-Specific
comp20611_c0_seq1	---NA---	23	0	1	Tissue-Specific
comp19032_c0_seq1	hypothetical protein SINV_06129	23	2.33	0.99	Tissue-Specific
comp56880_c1_seq12	---NA---	22.96	0.33	1	Tissue-Specific
comp56853_c0_seq25	---NA---	22.9	0	1	Tissue-Specific
comp56835_c0_seq5	nuclease harbi1-like	22.86	0	1	Tissue-Specific
comp47175_c0_seq2	uncharacterized transposon-derived protein	22.83	0.33	1	Tissue-Specific
comp54191_c5_seq4	---NA---	22.82	0	1	Tissue-Specific
comp55473_c9_seq2	---NA---	22.7	0.44	1	Tissue-Specific
comp40781_c0_seq1	---NA---	22.67	0	1	Tissue-Specific
comp22932_c0_seq1	esterase	22.67	0.67	1	Tissue-Specific
comp54241_c3_seq5	---NA---	22.67	1	1	Tissue-Specific
comp108277_c0_seq1	t-box protein	22.67	1	1	Tissue-Specific
comp113298_c0_seq1	---NA---	22.67	1.33	1	Tissue-Specific
comp54973_c0_seq6	serine proteinase	22.54	0	1	Tissue-Specific
comp55314_c0_seq3	nuclease harbi1-like	22.5	0.01	1	Tissue-Specific
comp56431_c2_seq8	udp-glucuronosyltransferase 2b10-like	22.38	0.09	1	Tissue-Specific
comp18740_c0_seq1	---NA---	22.33	0	1	Tissue-Specific
comp200834_c0_seq1	0	22.33	0	1	Tissue-Specific
comp56075_c0_seq6	PREDICTED: hypothetical protein LOC100572977	22.33	0	1	Tissue-Specific
comp47577_c0_seq1	---NA---	22.33	0.33	1	Tissue-Specific
comp54649_c0_seq8	---NA---	22.33	0.33	1	Tissue-Specific
comp46561_c0_seq1	---NA---	22.33	1.33	1	Tissue-Specific
comp103858_c0_seq1	---NA---	22.33	2.67	1	Tissue-Specific
comp56103_c0_seq3	---NA---	22.32	0	1	Tissue-Specific
comp56075_c0_seq3	PREDICTED: hypothetical protein LOC100572977	22.24	0	1	Tissue-Specific
comp53867_c0_seq3	conserved hypothetical protein	22.23	2.5	1	Tissue-Specific
comp54232_c0_seq2	gpi inositol deacylase	22.15	0.25	1	Tissue-Specific
comp163234_c0_seq1	---NA---	22.02	0	1	Tissue-Specific
comp136686_c0_seq1	---NA---	22	0	1	Tissue-Specific
comp236789_c0_seq1	0	22	0	1	Tissue-Specific
comp40582_c0_seq1	---NA---	22	0	1	Tissue-Specific
comp144188_c0_seq1	---NA---	22	0.33	1	Tissue-Specific
comp41484_c0_seq1	---NA---	22	0.33	1	Tissue-Specific
comp136200_c0_seq1	---NA---	22	1	1	Tissue-Specific
comp56039_c2_seq5	cg2811 cg2811-pa	21.91	1.77	1	Tissue-Specific
comp49058_c0_seq1	---NA---	21.9	0	1	Tissue-Specific
comp55812_c1_seq3	---NA---	21.86	1.13	1	Tissue-Specific
comp115001_c0_seq1	---NA---	21.67	0	1	Tissue-Specific
comp17396_c0_seq1	---NA---	21.67	0	1	Tissue-Specific
comp23130_c0_seq1	---NA---	21.67	0	1	Tissue-Specific
comp51608_c1_seq1	---NA---	21.67	0	1	Tissue-Specific
comp56241_c1_seq1	---NA---	21.67	0	1	Tissue-Specific
comp93066_c0_seq1	---NA---	21.67	0	1	Tissue-Specific
comp176441_c0_seq1	---NA---	21.67	0.67	1	Tissue-Specific
comp46868_c0_seq2	---NA---	21.61	2.67	1	Tissue-Specific
comp49323_c1_seq3	homeobox protein caupolican-like	21.6	2	1	Tissue-Specific
comp36534_c0_seq1	---NA---	21.58	0.33	1	Tissue-Specific
comp53360_c1_seq6	---NA---	21.39	0.67	1	Tissue-Specific
comp55737_c0_seq1	---NA---	21.38	0	1	Tissue-Specific
comp42550_c0_seq1	---NA---	21.38	2.33	1	Tissue-Specific
comp37703_c0_seq1	---NA---	21.33	0	1	Tissue-Specific
comp56906_c4_seq7	---NA---	21.32	0	1	Tissue-Specific
comp56837_c1_seq9	jerky protein homolog-like	21.27	1.2	1	Tissue-Specific
comp21166_c0_seq1	---NA---	21.24	0.67	1	Tissue-Specific
comp45775_c0_seq2	vacuole membrane	21.13	0	1	Tissue-Specific
comp56214_c3_seq1	---NA---	21.13	1.67	1	Tissue-Specific
comp18736_c0_seq1	---NA---	21	0	1	Tissue-Specific
comp50984_c0_seq2	beta 1-like 2	21	0	1	Tissue-Specific
comp23470_c1_seq1	---NA---	21	0.33	1	Tissue-Specific
comp120893_c0_seq1	---NA---	21	1	1	Tissue-Specific
comp34616_c0_seq1	---NA---	21	1	1	Tissue-Specific
comp55933_c2_seq4	---NA---	20.98	0.33	1	Tissue-Specific
comp55583_c1_seq5	glutathione s-transferase d1	20.95	1.01	1	Tissue-Specific
comp55650_c0_seq7	---NA---	20.95	2.93	1	Tissue-Specific
comp54746_c1_seq4	---NA---	20.93	1.02	1	Tissue-Specific
comp52357_c0_seq2	---NA---	20.86	0.67	1	Tissue-Specific
comp55556_c1_seq10	---NA---	20.86	0	1	Tissue-Specific
comp50984_c0_seq1	beta 1-like 2	20.82	0	1	Tissue-Specific
comp57069_c2_seq14	---NA---	20.76	0	1	Tissue-Specific
comp53351_c0_seq2	luciferin regenerating enzyme	20.74	0	1	Tissue-Specific
comp175357_c0_seq1	---NA---	20.73	0.67	1	Tissue-Specific
comp56191_c0_seq12	phospholipase a-2-activating partial	20.71	0	1	Tissue-Specific
comp45521_c1_seq2	---NA---	20.7	1.96	1	Tissue-Specific
comp137723_c0_seq1	---NA---	20.67	0	1	Tissue-Specific
comp161837_c0_seq1	---NA---	20.67	0	1	Tissue-Specific
comp34102_c0_seq1	---NA---	20.67	0	1	Tissue-Specific
comp35764_c1_seq1	---NA---	20.67	0	1	Tissue-Specific
comp46748_c1_seq1	---NA---	20.67	0	1	Tissue-Specific
comp56200_c5_seq1	---NA---	20.67	0	1	Tissue-Specific
comp56173_c1_seq1	---NA---	20.67	0.33	1	Tissue-Specific
comp18422_c0_seq1	carboxyl cholinesterase 2 precursor	20.67	0.67	1	Tissue-Specific
comp28163_c0_seq1	---NA---	20.67	0.67	1	Tissue-Specific
comp127320_c0_seq1	---NA---	20.67	2	1	Tissue-Specific
comp90554_c0_seq1	---NA---	20.67	2.33	1	Tissue-Specific
comp51584_c0_seq7	---NA---	20.66	0	1	Tissue-Specific
comp56814_c0_seq31	---NA---	20.62	0	1	Tissue-Specific
comp56880_c1_seq20	---NA---	20.5	0	1	Tissue-Specific
comp56638_c1_seq6	---NA---	20.5	0	1	Tissue-Specific
comp105633_c0_seq1	---NA---	20.47	0	1	Tissue-Specific
comp56801_c0_seq11	---NA---	20.36	0	1	Tissue-Specific
comp120718_c0_seq1	---NA---	20.33	0	1	Tissue-Specific
comp17130_c0_seq1	hypothetical protein A306_15251	20.33	0.67	1	Tissue-Specific
comp150988_c0_seq1	---NA---	20.33	0.67	1	Tissue-Specific
comp20526_c0_seq1	---NA---	20.33	1.33	1	Tissue-Specific
comp44036_c1_seq1	---NA---	20.33	1.33	1	Tissue-Specific
comp54526_c2_seq3	---NA---	20.31	0	1	Tissue-Specific
comp55115_c0_seq2	---NA---	20.27	0.33	1	Tissue-Specific
comp56669_c0_seq11	---NA---	20.23	0	1	Tissue-Specific
comp56422_c2_seq5	---NA---	20.2	0.04	1	Tissue-Specific
comp22009_c0_seq1	---NA---	20.11	0	1	Tissue-Specific
comp56061_c1_seq5	lactosylceramide 4-alpha-galactosyltransferase-like	20.01	0	1	Tissue-Specific
comp151647_c0_seq1	---NA---	20	0	1	Tissue-Specific
comp209894_c0_seq1	0	20	0	1	Tissue-Specific
comp23147_c0_seq1	---NA---	20	0.33	1	Tissue-Specific
comp49080_c0_seq3	---NA---	20	0.67	1	Tissue-Specific
comp21404_c0_seq1	---NA---	20	1	1	Tissue-Specific
comp24916_c0_seq2	---NA---	20	1	1	Tissue-Specific
comp55151_c2_seq1	---NA---	20	1	1	Tissue-Specific
comp56326_c0_seq5	nuclease harbi1-like	19.93	0	1	Tissue-Specific
comp45521_c1_seq4	---NA---	19.77	1.04	1	Tissue-Specific
comp52160_c0_seq3	serine threonine-protein kinase gl21140-like	19.75	0	1	Tissue-Specific
comp47350_c0_seq3	---NA---	19.73	0.67	1	Tissue-Specific
comp132016_c0_seq1	---NA---	19.67	0	1	Tissue-Specific
comp216517_c0_seq1	0	19.67	0	1	Tissue-Specific
comp55926_c2_seq13	---NA---	19.67	1.67	1	Tissue-Specific
comp51256_c0_seq1	---NA---	19.67	2.34	1	Tissue-Specific
comp43963_c1_seq1	---NA---	19.66	0	1	Tissue-Specific
comp52652_c2_seq2	poly(adp-ribose) glycohydrolase 1-like isoform 1	19.66	2.03	1	Tissue-Specific
comp56172_c0_seq2	lectin-related protein	19.62	1.45	1	Tissue-Specific
comp53393_c0_seq3	---NA---	19.62	0	1	Tissue-Specific
comp47735_c0_seq1	---NA---	19.35	2	1	Tissue-Specific
comp146100_c0_seq1	---NA---	19.33	0	1	Tissue-Specific
comp16994_c0_seq1	---NA---	19.33	0	1	Tissue-Specific
comp19185_c0_seq1	---NA---	19.33	0	1	Tissue-Specific
comp23889_c0_seq1	---NA---	19.33	0	1	Tissue-Specific
comp36753_c0_seq1	---NA---	19.33	0	1	Tissue-Specific
comp55532_c4_seq9		19.33	0	1	Tissue-Specific
comp178882_c0_seq1	af212926_1allatotropin neuropeptide precursor	19.33	0.33	1	Tissue-Specific
comp23978_c0_seq1	---NA---	19.33	0.33	1	Tissue-Specific
comp38843_c0_seq1	---NA---	19.33	0.67	1	Tissue-Specific
comp107691_c0_seq1	---NA---	19.33	1	1	Tissue-Specific
comp55646_c0_seq1	---NA---	19.18	2.25	1	Tissue-Specific
comp55470_c5_seq19	oligo- -glucosidase	19.08	0	1	Tissue-Specific
comp57114_c0_seq6	---NA---	19	0.15	1	Tissue-Specific
comp39085_c0_seq1	---NA---	19	0	1	Tissue-Specific
comp55124_c0_seq1	---NA---	19	0	1	Tissue-Specific
comp19887_c0_seq1	hypothetical protein EAG_08095	19	0.67	1	Tissue-Specific
comp112655_c0_seq1	hypothetical protein TcasGA2_TC001808	19	2.33	1	Tissue-Specific
comp162737_c0_seq1	---NA---	19	2.67	1	Tissue-Specific
comp45869_c0_seq2	mmr1 hsr1 gtp binding protein	18.98	0	1	Tissue-Specific
comp56766_c2_seq15	rab alpha subunit	18.93	0	1	Tissue-Specific
comp38369_c0_seq1	---NA---	18.7	1	1	Tissue-Specific
comp56777_c0_seq3	reverse transcriptase and rnase h	18.67	0	1	Tissue-Specific
comp276729_c0_seq1	0	18.67	0	1	Tissue-Specific
comp83578_c0_seq1	---NA---	18.67	0	1	Tissue-Specific
comp44036_c0_seq1	---NA---	18.67	0.67	1	Tissue-Specific
comp51467_c0_seq2	predicted protein	18.67	2.66	1	Tissue-Specific
comp53929_c0_seq3	---NA---	18.49	0	1	Tissue-Specific
comp56174_c0_seq22	facilitated trehalose transporter tret1-like	18.47	0.06	1	Tissue-Specific
comp56925_c1_seq3	---NA---	18.46	0	1	Tissue-Specific
comp56835_c0_seq7	nuclease harbi1-like	18.4	0	1	Tissue-Specific
comp30569_c1_seq1	---NA---	18.33	0	1	Tissue-Specific
comp97377_c0_seq1	---NA---	18.33	0	1	Tissue-Specific
comp145913_c0_seq1	---NA---	18.33	0.33	1	Tissue-Specific
comp44943_c1_seq1	---NA---	18.33	0.33	1	Tissue-Specific
comp56140_c6_seq1	---NA---	18.33	0.67	1	Tissue-Specific
comp40103_c1_seq1	---NA---	18.33	1.33	1	Tissue-Specific
comp56063_c7_seq1	---NA---	18.33	2	1	Tissue-Specific
comp20657_c0_seq1	isoform a	18.33	2.67	1	Tissue-Specific
comp31956_c0_seq1	---NA---	18.27	2.85	1	Tissue-Specific
comp47960_c1_seq3	---NA---	18.25	0	1	Tissue-Specific
comp56190_c0_seq1	---NA---	18.2	0	1	Tissue-Specific
comp55570_c0_seq2	---NA---	18.12	1.58	1	Tissue-Specific
comp55894_c0_seq34	PREDICTED: similar to villin	18.08	1.38	1	Tissue-Specific
comp143429_c0_seq1	---NA---	18	0	1	Tissue-Specific
comp28038_c1_seq1	conserved hypothetical protein	18	0	1	Tissue-Specific
comp38607_c0_seq1	---NA---	18	0	1	Tissue-Specific
comp98406_c0_seq1	---NA---	18	0	1	Tissue-Specific
comp96569_c0_seq1	---NA---	18	0.33	1	Tissue-Specific
comp115633_c0_seq1	---NA---	18	0.33	1	Tissue-Specific
comp28862_c0_seq1	---NA---	18	0.33	1	Tissue-Specific
comp56140_c1_seq1	---NA---	18	0.33	1	Tissue-Specific
comp159210_c0_seq1	---NA---	18	0.33	1	Tissue-Specific
comp72649_c0_seq1	---NA---	18	0.33	1	Tissue-Specific
comp106131_c0_seq1	---NA---	18	0.67	1	Tissue-Specific
comp24017_c0_seq1	hypothetical protein DAPPUDRAFT_266923	18	0.67	1	Tissue-Specific
comp55506_c0_seq7	alcohol dehydrogenase	17.99	0	1	Tissue-Specific
comp55827_c3_seq38	---NA---	17.95	0	1	Tissue-Specific
comp52629_c0_seq10	---NA---	17.95	0	1	Tissue-Specific
comp49614_c1_seq1	---NA---	17.84	0	1	Tissue-Specific
comp55507_c0_seq6	---NA---	17.81	1.13	1	Tissue-Specific
comp55680_c0_seq2	---NA---	17.75	0.4	1	Tissue-Specific
comp114977_c0_seq1	---NA---	17.67	0	1	Tissue-Specific
comp134876_c0_seq1	---NA---	17.67	0	1	Tissue-Specific
comp150466_c0_seq1	serine protease 13	17.67	0	1	Tissue-Specific
comp155052_c0_seq1	---NA---	17.67	0	1	Tissue-Specific
comp23207_c0_seq1	glucosylceramidase isoform 2	17.67	0	1	Tissue-Specific
comp55478_c1_seq1	---NA---	17.67	0	1	Tissue-Specific
comp38789_c0_seq1	---NA---	17.67	0.33	1	Tissue-Specific
comp106263_c0_seq1	---NA---	17.67	0.33	1	Tissue-Specific
comp162393_c0_seq1	---NA---	17.67	0.33	1	Tissue-Specific
comp56509_c0_seq1	---NA---	17.67	0.67	1	Tissue-Specific
comp46453_c0_seq1	---NA---	17.67	1	1	Tissue-Specific
comp226512_c0_seq1	0	17.67	1.33	1	Tissue-Specific
comp126974_c0_seq1	---NA---	17.67	1.33	1	Tissue-Specific
comp55419_c3_seq2	---NA---	17.67	1.67	1	Tissue-Specific
comp49486_c0_seq2	hemolymph lipopolysaccharide-binding	17.61	0	1	Tissue-Specific
comp49957_c0_seq1	---NA---	17.55	2.33	1	Tissue-Specific
comp55796_c0_seq2		17.54	1.23	1	Tissue-Specific
comp56450_c1_seq3	---NA---	17.5	1.33	1	Tissue-Specific
comp57031_c0_seq2	PREDICTED: uncharacterized protein K02A2.6-like	17.34	0.37	1	Tissue-Specific
comp55315_c1_seq8	ring finger	17.33	0	1	Tissue-Specific
comp39441_c0_seq2	---NA---	17.33	0	1	Tissue-Specific
comp41433_c0_seq1	---NA---	17.33	0.33	1	Tissue-Specific
comp33099_c0_seq2	---NA---	17.33	0.67	1	Tissue-Specific
comp30770_c0_seq1	---NA---	17.33	1	1	Tissue-Specific
comp52843_c0_seq1	hypothetical protein TcasGA2_TC002010	17.33	1.67	1	Tissue-Specific
comp56806_c0_seq2	zinc finger mym-type protein 1-like	17.33	2	1	Tissue-Specific
comp55167_c1_seq22	---NA---	17.33	2	1	Tissue-Specific
comp55011_c0_seq11	---NA---	17.26	2.63	1	Tissue-Specific
comp54719_c0_seq3	---NA---	17.17	2.13	1	Tissue-Specific
comp52775_c0_seq5	multidrug resistance-associated protein 1-like isoform 1	17.15	1.21	1	Tissue-Specific
comp56381_c0_seq2	dna rna polymerase	17.07	0	1	Tissue-Specific
comp56166_c3_seq15	---NA---	17.04	0.07	1	Tissue-Specific
comp127118_c0_seq1	---NA---	17	0	1	Tissue-Specific
comp19735_c0_seq1	---NA---	17	0	1	Tissue-Specific
comp24561_c0_seq1	---NA---	17	0	1	Tissue-Specific
comp7119_c0_seq1	histone-lysine n-methyltransferase setmar-like	17	0	1	Tissue-Specific
comp56453_c6_seq7	---NA---	17	0.33	1	Tissue-Specific
comp194165_c0_seq1	0	17	0.67	1	Tissue-Specific
comp21259_c0_seq1	---NA---	17	1	1	Tissue-Specific
comp283714_c0_seq1	0	17	1	1	Tissue-Specific
comp110443_c0_seq1	---NA---	17	1	1	Tissue-Specific
comp34361_c0_seq1	---NA---	17	1	1	Tissue-Specific
comp125690_c0_seq1	---NA---	17	1.33	1	Tissue-Specific
comp123354_c0_seq1	---NA---	17	1.67	1	Tissue-Specific
comp36501_c0_seq1	---NA---	17	2	1	Tissue-Specific
comp46368_c0_seq1	---NA---	17	2.67	1	Tissue-Specific
comp20806_c0_seq2	diuretic hormone class 2-like	16.96	0	1	Tissue-Specific
comp52583_c1_seq4	---NA---	16.94	1.44	1	Tissue-Specific
comp55933_c2_seq9	---NA---	16.9	0	1	Tissue-Specific
comp53001_c1_seq17	mitochondrial brown fat uncoupling	16.82	0.47	1	Tissue-Specific
comp56218_c7_seq16	---NA---	16.81	2.4	1	Tissue-Specific
comp53198_c0_seq5	inner mitochondrial membrane peptidase-like protein	16.76	0	1	Tissue-Specific
comp56885_c0_seq10	---NA---	16.73	2.4	0.95	Tissue-Specific
comp56075_c0_seq4	---NA---	16.72	0	1	Tissue-Specific
comp53952_c0_seq5	inorganic phosphate cotransporter-like	16.68	0.01	1	Tissue-Specific
comp55824_c0_seq3	---NA---	16.67	1.67	1	Tissue-Specific
comp149777_c0_seq1	---NA---	16.67	0	1	Tissue-Specific
comp21185_c0_seq1	---NA---	16.67	0.33	1	Tissue-Specific
comp17608_c0_seq1	---NA---	16.67	0.33	1	Tissue-Specific
comp26976_c0_seq1	---NA---	16.67	0.33	1	Tissue-Specific
comp48255_c0_seq1	---NA---	16.67	0.67	1	Tissue-Specific
comp282872_c0_seq1	0	16.67	1.33	1	Tissue-Specific
comp51968_c3_seq1	---NA---	16.67	1.33	1	Tissue-Specific
comp56012_c6_seq1	---NA---	16.67	1.67	1	Tissue-Specific
comp38756_c0_seq1	---NA---	16.67	2.33	1	Tissue-Specific
comp56061_c1_seq8	GK15176	16.64	0.21	1	Tissue-Specific
comp46206_c0_seq1	---NA---	16.62	2.59	1	Tissue-Specific
comp21140_c0_seq1	---NA---	16.55	2.55	1	Tissue-Specific
comp47648_c0_seq1	---NA---	16.46	0.33	1	Tissue-Specific
comp55551_c6_seq1	uracil phosphoribosyltransferase	16.43	1.23	1	Tissue-Specific
comp54702_c0_seq14	---NA---	16.36	0.03	1	Tissue-Specific
comp49690_c1_seq1	---NA---	16.33	0.33	1	Tissue-Specific
comp122378_c0_seq1	---NA---	16.33	0.33	1	Tissue-Specific
comp26191_c0_seq1	---NA---	16.33	0.33	1	Tissue-Specific
comp247929_c0_seq1	0	16.33	0.33	1	Tissue-Specific
comp54754_c0_seq1	---NA---	16.33	0.67	1	Tissue-Specific
comp55282_c0_seq5		16.33	1.67	1	Tissue-Specific
comp54897_c0_seq4	maverick capsid-like	16.14	0	1	Tissue-Specific
comp45808_c0_seq1	parathyroid hormone parathyroid hormone-related peptide receptor-like	16.1	0	1	Tissue-Specific
comp56165_c3_seq21	---NA---	16.09	2.33	1	Tissue-Specific
comp56771_c0_seq8	---NA---	16.06	0	1	Tissue-Specific
comp157024_c0_seq1	---NA---	16	0	1	Tissue-Specific
comp17672_c0_seq1	---NA---	16	0	1	Tissue-Specific
comp177085_c0_seq1	---NA---	16	0	1	Tissue-Specific
comp32999_c0_seq1	---NA---	16	0	1	Tissue-Specific
comp21838_c0_seq1	---NA---	16	0.33	1	Tissue-Specific
comp9511_c0_seq1	---NA---	16	0.33	1	Tissue-Specific
comp57087_c1_seq9	---NA---	16	0.33	1	Tissue-Specific
comp35584_c0_seq1	---NA---	16	1	1	Tissue-Specific
comp56099_c5_seq2	---NA---	16	1.33	1	Tissue-Specific
comp107382_c0_seq1	---NA---	16	1.33	1	Tissue-Specific
comp55044_c5_seq1	---NA---	16	2.67	1	Tissue-Specific
comp52991_c0_seq3	---NA---	15.89	1.67	1	Tissue-Specific
comp43582_c0_seq1	---NA---	15.81	1.33	1	Tissue-Specific
comp57121_c0_seq8	---NA---	15.78	0	1	Tissue-Specific
comp55653_c6_seq2	---NA---	15.75	2.67	1	Tissue-Specific
comp51584_c0_seq1	heparanase-like protein	15.74	0	1	Tissue-Specific
comp100602_c0_seq1	---NA---	15.67	0	1	Tissue-Specific
comp56428_c4_seq7	---NA---	15.67	0	1	Tissue-Specific
comp31741_c0_seq1	---NA---	15.67	0	1	Tissue-Specific
comp162116_c0_seq1	hypothetical protein EAI_17384	15.67	0	1	Tissue-Specific
comp28038_c0_seq1	---NA---	15.67	0	1	Tissue-Specific
comp54209_c0_seq4	---NA---	15.67	0	1	Tissue-Specific
comp56140_c8_seq1	---NA---	15.67	0	1	Tissue-Specific
comp26843_c0_seq1	---NA---	15.67	0.33	1	Tissue-Specific
comp56974_c0_seq4	---NA---	15.67	0.67	1	Tissue-Specific
comp227343_c0_seq1	0	15.67	1	1	Tissue-Specific
comp38127_c0_seq1	---NA---	15.67	1	1	Tissue-Specific
comp56136_c0_seq5	---NA---	15.67	1.33	1	Tissue-Specific
comp95716_c0_seq1	---NA---	15.67	2.33	1	Tissue-Specific
comp52132_c0_seq2	---NA---	15.67	2.33	1	Tissue-Specific
comp55011_c0_seq33	---NA---	15.53	0.67	1	Tissue-Specific
comp36534_c0_seq2	preproneuropeptide f ii	15.42	0	1	Tissue-Specific
comp56328_c6_seq3	mif4g domain-containing protein b	15.33	0	1	Tissue-Specific
comp164280_c0_seq1	---NA---	15.33	0	1	Tissue-Specific
comp26715_c0_seq1	---NA---	15.33	0	1	Tissue-Specific
comp26721_c0_seq1	---NA---	15.33	0	1	Tissue-Specific
comp49299_c0_seq1	---NA---	15.33	0	1	Tissue-Specific
comp79820_c0_seq1	---NA---	15.33	0.33	1	Tissue-Specific
comp55097_c0_seq1	---NA---	15.33	0.33	1	Tissue-Specific
comp39107_c0_seq1	---NA---	15.33	0.67	1	Tissue-Specific
comp142367_c0_seq1	---NA---	15.33	0.67	1	Tissue-Specific
comp56720_c1_seq1	---NA---	15.33	0.67	1	Tissue-Specific
comp56326_c1_seq1	---NA---	15.33	1	1	Tissue-Specific
comp38524_c0_seq1	---NA---	15.33	1.67	1	Tissue-Specific
comp114352_c0_seq1	---NA---	15.33	1.67	1	Tissue-Specific
comp226079_c0_seq1	0	15.33	2	1	Tissue-Specific
comp56174_c0_seq25	facilitated trehalose transporter tret1-like	15.33	2	1	Tissue-Specific
comp55942_c5_seq2	---NA---	15.33	0	1	Tissue-Specific
comp57111_c0_seq8	reverse ribonuclease integrase	15.31	0	1	Tissue-Specific
comp55238_c5_seq1	---NA---	15.23	0.33	1	Tissue-Specific
comp55722_c4_seq11	---NA---	15.13	1.67	1	Tissue-Specific
comp56228_c2_seq44	arp2 3 complex subunit arpc5	15.1	0	1	Tissue-Specific
comp55889_c4_seq17	---NA---	15.05	0	1	Tissue-Specific
comp54550_c0_seq2	---NA---	15.03	0.33	1	Tissue-Specific
comp54969_c4_seq2	---NA---	15	1.37	1	Tissue-Specific
comp119726_c0_seq1	---NA---	15	0	1	Tissue-Specific
comp20350_c0_seq1		15	0	1	Tissue-Specific
comp229938_c0_seq1	0	15	0	1	Tissue-Specific
comp44805_c0_seq1	---NA---	15	0	1	Tissue-Specific
comp53920_c0_seq1	---NA---	15	0	1	Tissue-Specific
comp47821_c0_seq1	---NA---	15	0.33	1	Tissue-Specific
comp239926_c0_seq1	0	15	0.33	1	Tissue-Specific
comp155803_c0_seq1	---NA---	15	0.33	1	Tissue-Specific
comp226620_c0_seq1	0	15	0.67	1	Tissue-Specific
comp129337_c0_seq1	---NA---	15	0.67	1	Tissue-Specific
comp38218_c0_seq1	---NA---	15	1	1	Tissue-Specific
comp40031_c1_seq1	---NA---	15	1.33	1	Tissue-Specific
comp55151_c0_seq1	---NA---	15	1.33	1	Tissue-Specific
comp259267_c0_seq1	0	15	1.33	1	Tissue-Specific
comp46868_c0_seq3	---NA---	15	2.33	1	Tissue-Specific
comp55376_c0_seq4	PREDICTED: hypothetical protein LOC100571634	14.94	0	1	Tissue-Specific
comp56069_c0_seq22	---NA---	14.92	2.92	0.99	Tissue-Specific
comp56174_c0_seq9	facilitated trehalose transporter tret1-like	14.88	0	1	Tissue-Specific
comp57009_c0_seq3	---NA---	14.87	0	1	Tissue-Specific
comp57012_c0_seq17	---NA---	14.83	0	1	Tissue-Specific
comp34397_c0_seq1	---NA---	14.77	0	1	Tissue-Specific
comp56200_c1_seq4	---NA---	14.71	2.55	1	Tissue-Specific
comp52142_c0_seq2	enoyl hydratase	14.71	0	1	Tissue-Specific
comp30770_c1_seq1	---NA---	14.67	0	1	Tissue-Specific
comp39603_c1_seq2	---NA---	14.67	0	1	Tissue-Specific
comp54692_c3_seq1	---NA---	14.67	0	1	Tissue-Specific
comp21685_c0_seq1	beta-glucosidase	14.67	0.67	1	Tissue-Specific
comp149453_c0_seq1	leucomyosuppressin precursor	14.67	0.67	1	Tissue-Specific
comp54696_c0_seq2	hypothetical protein TcasGA2_TC002946	14.67	0.67	1	Tissue-Specific
comp53634_c0_seq3	---NA---	14.67	1	1	Tissue-Specific
comp40657_c1_seq1	---NA---	14.67	1.67	1	Tissue-Specific
comp34553_c0_seq1	---NA---	14.66	1.33	1	Tissue-Specific
comp54210_c1_seq1	---NA---	14.59	0	1	Tissue-Specific
comp45521_c1_seq3	---NA---	14.53	0	1	Tissue-Specific
comp49437_c0_seq2	---NA---	14.49	1	1	Tissue-Specific
comp57086_c0_seq19	hypothetical protein TcasGA2_TC005144	14.49	1.35	1	Tissue-Specific
comp46337_c0_seq4	---NA---	14.47	0.33	1	Tissue-Specific
comp49190_c0_seq1	---NA---	14.46	1	1	Tissue-Specific
comp54212_c0_seq10	facilitated trehalose transporter tret1-like	14.45	0	1	Tissue-Specific
comp47201_c0_seq2	---NA---	14.41	2.5	1	Tissue-Specific
comp56158_c0_seq7	reverse transcriptase	14.37	0	1	Tissue-Specific
comp55630_c0_seq2	---NA---	14.36	1.73	1	Tissue-Specific
comp20566_c0_seq1	---NA---	14.33	0	1	Tissue-Specific
comp37917_c0_seq1	---NA---	14.33	0	1	Tissue-Specific
comp176448_c0_seq1	---NA---	14.33	0	1	Tissue-Specific
comp44457_c0_seq1	---NA---	14.33	0	1	Tissue-Specific
comp28342_c0_seq1	---NA---	14.33	0.33	1	Tissue-Specific
comp38777_c0_seq1	---NA---	14.33	0.67	1	Tissue-Specific
comp259428_c0_seq1	0	14.33	1.33	1	Tissue-Specific
comp26937_c0_seq1	---NA---	14.33	1.67	1	Tissue-Specific
comp46805_c0_seq2	---NA---	14.33	2	1	Tissue-Specific
comp56670_c2_seq1	---NA---	14.33	2.33	1	Tissue-Specific
comp83634_c0_seq1	---NA---	14.33	2.67	1	Tissue-Specific
comp56871_c0_seq10	retrotransposon-like family member (retr-1)-like	14.32	1.51	1	Tissue-Specific
comp49387_c0_seq1	---NA---	14.31	0	1	Tissue-Specific
comp56937_c4_seq9	cyclin-g-associated kinase	14.3	0	1	Tissue-Specific
comp47960_c1_seq1	---NA---	14.26	0	1	Tissue-Specific
comp36924_c0_seq1	---NA---	14.25	2.18	1	Tissue-Specific
comp49019_c1_seq3	---NA---	14.25	0.61	1	Tissue-Specific
comp55470_c5_seq1	---NA---	14.02	0	1	Tissue-Specific
comp29746_c1_seq1	---NA---	14.01	0	1	Tissue-Specific
comp167492_c0_seq1	---NA---	14	0	1	Tissue-Specific
comp17974_c0_seq1	---NA---	14	0	1	Tissue-Specific
comp184333_c0_seq1	---NA---	14	0	1	Tissue-Specific
comp184419_c0_seq1	---NA---	14	0	1	Tissue-Specific
comp208338_c0_seq1	0	14	0	1	Tissue-Specific
comp429507_c0_seq1	---NA---	14	0	1	Tissue-Specific
comp50716_c0_seq4	---NA---	14	0	1	Tissue-Specific
comp112293_c0_seq1	---NA---	14	0.33	1	Tissue-Specific
comp42482_c0_seq1	---NA---	14	0.33	1	Tissue-Specific
comp130021_c0_seq1	---NA---	14	0.33	1	Tissue-Specific
comp209334_c0_seq1	s34639pol protein - fruit fly (drosophila ananassae) transposon tom	14	0.33	1	Tissue-Specific
comp278335_c0_seq1	0	14	0.67	1	Tissue-Specific
comp56008_c0_seq1	---NA---	14	0.67	1	Tissue-Specific
comp133143_c0_seq1	---NA---	14	1.67	1	Tissue-Specific
comp56227_c1_seq6	---NA---	14	1.67	1	Tissue-Specific
comp150292_c0_seq1	hypothetical protein SINV_11052	14	2	1	Tissue-Specific
comp55851_c1_seq11	---NA---	13.98	0	1	Tissue-Specific
comp51893_c0_seq3	2-methoxy-6-polyprenyl- -benzoquinol mitochondrial-like	13.95	0.62	1	Tissue-Specific
comp54376_c0_seq9		13.93	0	1	Tissue-Specific
comp56982_c0_seq9	maverick atpase	13.92	1.52	1	Tissue-Specific
comp57086_c0_seq32	hypothetical protein TcasGA2_TC004227	13.91	0	1	Tissue-Specific
comp56128_c6_seq7	hypothetical protein TcasGA2_TC007443	13.88	0	1	Tissue-Specific
comp56936_c0_seq3	---NA---	13.75	0.54	1	Tissue-Specific
comp54392_c0_seq3	---NA---	13.74	0	1	Tissue-Specific
comp56063_c5_seq1	---NA---	13.74	1.82	1	Tissue-Specific
comp57111_c0_seq7	protein nynrin- partial	13.73	0	1	Tissue-Specific
comp57078_c1_seq7	---NA---	13.71	0.97	1	Tissue-Specific
comp36608_c0_seq2	---NA---	13.7	1.62	1	Tissue-Specific
comp55102_c0_seq8	reverse transcriptase homolog	13.67	2.04	1	Tissue-Specific
comp132992_c0_seq1	---NA---	13.67	0	1	Tissue-Specific
comp142942_c0_seq1	---NA---	13.67	0	1	Tissue-Specific
comp173017_c0_seq1	---NA---	13.67	0	1	Tissue-Specific
comp181597_c0_seq1	---NA---	13.67	0	1	Tissue-Specific
comp33054_c0_seq1	---NA---	13.67	0	1	Tissue-Specific
comp49080_c1_seq1	---NA---	13.67	0	1	Tissue-Specific
comp53632_c0_seq1	---NA---	13.67	0.33	1	Tissue-Specific
comp117584_c0_seq1	---NA---	13.67	0.33	1	Tissue-Specific
comp210568_c0_seq1	0	13.67	0.67	1	Tissue-Specific
comp50886_c0_seq1	---NA---	13.67	0.67	1	Tissue-Specific
comp39623_c0_seq1	---NA---	13.67	0.67	1	Tissue-Specific
comp85158_c0_seq1	---NA---	13.67	1	1	Tissue-Specific
comp51019_c0_seq4	---NA---	13.67	1.03	1	Tissue-Specific
comp186155_c0_seq1	---NA---	13.67	1.67	1	Tissue-Specific
comp56227_c0_seq1		13.67	1.67	1	Tissue-Specific
comp40296_c2_seq1	---NA---	13.67	2.33	1	Tissue-Specific
comp54729_c0_seq3	zinc knuckle protein	13.65	2.83	1	Tissue-Specific
comp53360_c1_seq7	---NA---	13.61	0.33	1	Tissue-Specific
comp55827_c3_seq2	---NA---	13.6	1.74	1	Tissue-Specific
comp56499_c3_seq4	---NA---	13.52	0	1	Tissue-Specific
comp55752_c3_seq13	---NA---	13.51	1	1	Tissue-Specific
comp56219_c1_seq10	rna-directed dna polymerase from mobile element jockey-like	13.48	2.13	1	Tissue-Specific
comp56654_c1_seq6	---NA---	13.47	1.01	1	Tissue-Specific
comp56061_c1_seq2	GK15176	13.44	1.98	1	Tissue-Specific
comp56880_c1_seq21	---NA---	13.4	0	1	Tissue-Specific
comp30553_c0_seq1	---NA---	13.33	0	1	Tissue-Specific
comp139767_c0_seq1	---NA---	13.33	0.33	1	Tissue-Specific
comp54024_c0_seq3	---NA---	13.33	0.33	1	Tissue-Specific
comp132993_c0_seq1	---NA---	13.33	0.33	1	Tissue-Specific
comp35141_c0_seq2	---NA---	13.33	0.33	1	Tissue-Specific
comp48807_c1_seq1	---NA---	13.33	0.67	1	Tissue-Specific
comp18495_c0_seq1	---NA---	13.33	1	1	Tissue-Specific
comp55470_c3_seq1	---NA---	13.33	1	1	Tissue-Specific
comp171570_c0_seq1	---NA---	13.33	1	1	Tissue-Specific
comp40429_c0_seq1	---NA---	13.33	1.33	1	Tissue-Specific
comp34183_c1_seq1	---NA---	13.33	1.33	1	Tissue-Specific
comp40892_c0_seq1	---NA---	13.33	1.67	1	Tissue-Specific
comp20180_c0_seq1	---NA---	13.33	2	1	Tissue-Specific
comp159191_c0_seq1	---NA---	13.33	2	1	Tissue-Specific
comp29177_c0_seq1	sugar transporter	13.33	2.33	0.95	Tissue-Specific
comp54346_c0_seq1	---NA---	13.33	2.67	0.99	Tissue-Specific
comp52487_c0_seq1	---NA---	13.33	2.67	1	Tissue-Specific
comp54388_c7_seq1	---NA---	13.33	2.67	1	Tissue-Specific
comp56640_c10_seq3	---NA---	13.33	2.74	0.98	Tissue-Specific
comp53774_c1_seq3	---NA---	13.26	0	1	Tissue-Specific
comp57015_c1_seq4	---NA---	13.18	0.86	1	Tissue-Specific
comp55625_c4_seq12	cytochrome b-c1 complex subunit mitochondrial	13.1	0	1	Tissue-Specific
comp56190_c0_seq2	TyB3p	13.08	1	1	Tissue-Specific
comp55977_c2_seq21	---NA---	13.08	2.17	0.99	Tissue-Specific
comp56184_c0_seq7	---NA---	13.07	2.28	1	Tissue-Specific
comp39904_c0_seq1	---NA---	13.06	0	1	Tissue-Specific
comp38101_c0_seq1	cytochrome p450	13.03	1.86	1	Tissue-Specific
comp167670_c0_seq1	---NA---	13	0	1	Tissue-Specific
comp108039_c0_seq1	---NA---	13	0	1	Tissue-Specific
comp163173_c0_seq1	---NA---	13	0	1	Tissue-Specific
comp34266_c0_seq1	---NA---	13	0.33	1	Tissue-Specific
comp3773_c0_seq1	---NA---	13	0.67	1	Tissue-Specific
comp127904_c0_seq1	---NA---	13	0.67	1	Tissue-Specific
comp153998_c0_seq1	---NA---	13	0.67	1	Tissue-Specific
comp76851_c0_seq1	---NA---	13	0.67	1	Tissue-Specific
comp55833_c5_seq4	---NA---	13	1	1	Tissue-Specific
comp162280_c0_seq1	---NA---	13	1.67	1	Tissue-Specific
comp183612_c0_seq1	---NA---	13	2	1	Tissue-Specific
comp56501_c1_seq1	---NA---	13	2	1	Tissue-Specific
comp28230_c0_seq1	nuclease harbi1-like	13	2.33	0.98	Tissue-Specific
comp56935_c2_seq1	---NA---	13	2.33	1	Tissue-Specific
comp56888_c0_seq12	PREDICTED: uncharacterized protein LOC101238111	12.99	0	0.99	Tissue-Specific
comp55344_c0_seq5	multidrug resistance-associated protein 4-like	12.97	0	0.99	Tissue-Specific
comp57029_c0_seq2	---NA---	12.95	0	0.99	Tissue-Specific
comp57026_c4_seq9	---NA---	12.91	0	1	Tissue-Specific
comp56222_c3_seq9	signal recognition particle 9 kda	12.85	1.09	1	Tissue-Specific
comp55701_c11_seq2	---NA---	12.77	0	0.99	Tissue-Specific
comp55763_c2_seq12	---NA---	12.76	1.35	1	Tissue-Specific
comp56594_c0_seq2	---NA---	12.73	0	1	Tissue-Specific
comp56224_c1_seq27	---NA---	12.69	0	0.98	Tissue-Specific
comp52496_c0_seq4	---NA---	12.68	1.84	1	Tissue-Specific
comp43588_c0_seq2	---NA---	12.68	0	1	Tissue-Specific
comp2507_c0_seq1	---NA---	12.67	0	1	Tissue-Specific
comp111725_c0_seq1	---NA---	12.67	0	1	Tissue-Specific
comp27488_c0_seq1	rna-directed dna polymerase from mobile element jockey-like	12.67	0	1	Tissue-Specific
comp44242_c0_seq1	---NA---	12.67	0	1	Tissue-Specific
comp55478_c0_seq1	---NA---	12.67	0	1	Tissue-Specific
comp55606_c0_seq4	---NA---	12.67	0	1	Tissue-Specific
comp43588_c1_seq1	---NA---	12.67	0	1	Tissue-Specific
comp105681_c0_seq1	---NA---	12.67	0	1	Tissue-Specific
comp40278_c1_seq1	---NA---	12.67	0.33	1	Tissue-Specific
comp30336_c0_seq1	krab-a domain-containing protein	12.67	0.33	1	Tissue-Specific
comp40380_c0_seq1	---NA---	12.67	0.33	1	Tissue-Specific
comp102025_c0_seq1	---NA---	12.67	0.33	1	Tissue-Specific
comp19042_c0_seq1	---NA---	12.67	0.33	1	Tissue-Specific
comp159406_c0_seq1	---NA---	12.67	0.33	1	Tissue-Specific
comp126007_c0_seq1	---NA---	12.67	1.33	1	Tissue-Specific
comp126224_c0_seq1	hypothetical protein TcasGA2_TC006955	12.67	1.33	1	Tissue-Specific
comp55637_c0_seq1	---NA---	12.67	1.67	0.98	Tissue-Specific
comp54307_c1_seq1	---NA---	12.67	1.67	1	Tissue-Specific
comp53926_c2_seq1	---NA---	12.67	2	1	Tissue-Specific
comp37304_c0_seq1	maverick integrase	12.67	2.67	1	Tissue-Specific
comp56298_c0_seq5	---NA---	12.66	2.33	1	Tissue-Specific
comp56608_c0_seq13	---NA---	12.64	2.76	1	Tissue-Specific
comp44497_c0_seq1	PREDICTED: uncharacterized protein LOC100904063	12.61	2.67	0.96	Tissue-Specific
comp57054_c0_seq10	---NA---	12.55	0	0.97	Tissue-Specific
comp56134_c0_seq9	---NA---	12.52	2.13	0.99	Tissue-Specific
comp44511_c1_seq1	---NA---	12.5	0.33	1	Tissue-Specific
comp56486_c1_seq10	---NA---	12.46	2.52	1	Tissue-Specific
comp55426_c3_seq20	sam domain and hd domain-containing protein 1-like	12.43	0.15	1	Tissue-Specific
comp56788_c0_seq13	proprotein convertase subtilisin kexin type furin	12.41	0.23	1	Tissue-Specific
comp56166_c3_seq11	---NA---	12.36	0	1	Tissue-Specific
comp56290_c0_seq5	---NA---	12.35	1.33	1	Tissue-Specific
comp51608_c0_seq1	---NA---	12.34	0.33	1	Tissue-Specific
comp252498_c0_seq1	0	12.33	0	1	Tissue-Specific
comp55653_c7_seq1	---NA---	12.33	0	1	Tissue-Specific
comp46681_c0_seq2	---NA---	12.33	0	1	Tissue-Specific
comp47648_c1_seq2	---NA---	12.33	0	1	Tissue-Specific
comp38607_c1_seq1	---NA---	12.33	0	1	Tissue-Specific
comp48762_c1_seq1	---NA---	12.33	0.33	1	Tissue-Specific
comp200709_c0_seq1	0	12.33	0.33	1	Tissue-Specific
comp26593_c0_seq1	---NA---	12.33	0.67	1	Tissue-Specific
comp218237_c0_seq1	tpa_exp: pol polyprotein	12.33	0.67	1	Tissue-Specific
comp111317_c0_seq1	---NA---	12.33	0.67	1	Tissue-Specific
comp50418_c0_seq1	---NA---	12.33	1	1	Tissue-Specific
comp56481_c0_seq3	---NA---	12.33	1.33	1	Tissue-Specific
comp218843_c0_seq1	0	12.33	1.33	1	Tissue-Specific
comp51657_c1_seq1	---NA---	12.33	1.33	1	Tissue-Specific
comp29225_c0_seq1	---NA---	12.33	1.33	1	Tissue-Specific
comp175597_c0_seq1	---NA---	12.33	2	1	Tissue-Specific
comp27603_c0_seq1	---NA---	12.33	2	1	Tissue-Specific
comp57099_c0_seq10	hypothetical protein EAG_00286	12.32	2.67	1	Tissue-Specific
comp56424_c0_seq12	AGAP005972-PA	12.31	0.01	1	Tissue-Specific
comp54346_c1_seq5	---NA---	12.23	0.67	1	Tissue-Specific
comp56424_c0_seq47	AGAP005972-PA	12.22	0.01	1	Tissue-Specific
comp50789_c1_seq10	---NA---	12.14	2.77	0.99	Tissue-Specific
comp56641_c0_seq6	---NA---	12.12	0.17	1	Tissue-Specific
comp47311_c0_seq1	---NA---	12	0	1	Tissue-Specific
comp18740_c1_seq1	---NA---	12	0	1	Tissue-Specific
comp59716_c0_seq1	---NA---	12	0	1	Tissue-Specific
comp196590_c0_seq1	0	12	0	1	Tissue-Specific
comp56822_c2_seq13	---NA---	12	0.33	1	Tissue-Specific
comp26187_c0_seq1	ankyrin repeat protein	12	0.67	1	Tissue-Specific
comp147238_c0_seq1	---NA---	12	0.67	1	Tissue-Specific
comp1246_c0_seq1	hypothetical protein EAG_11370	12	0.67	1	Tissue-Specific
comp21028_c0_seq1	---NA---	12	1	1	Tissue-Specific
comp42274_c0_seq1	---NA---	12	2	1	Tissue-Specific
comp49170_c0_seq1	---NA---	12	2	1	Tissue-Specific
comp42930_c0_seq1	endo-polygalacturonase precursor peh	12	3	1	Tissue-Specific
comp53439_c1_seq8	---NA---	11.98	2.13	1	Tissue-Specific
comp54120_c0_seq4	nose resistant to fluoxetine protein 6-like isoform 1	11.78	0.96	1	Tissue-Specific
comp34264_c0_seq1	---NA---	11.67	0	1	Tissue-Specific
comp2045_c0_seq1	---NA---	11.67	0	1	Tissue-Specific
comp211562_c0_seq1	0	11.67	0	1	Tissue-Specific
comp56885_c2_seq1	---NA---	11.67	0	1	Tissue-Specific
comp134659_c0_seq1	---NA---	11.67	0	1	Tissue-Specific
comp38712_c0_seq1	---NA---	11.67	0	1	Tissue-Specific
comp133637_c0_seq1	---NA---	11.67	0	1	Tissue-Specific
comp40268_c0_seq1	---NA---	11.67	0	1	Tissue-Specific
comp27573_c0_seq1	---NA---	11.67	0	1	Tissue-Specific
comp48780_c0_seq1	---NA---	11.67	0.33	1	Tissue-Specific
comp56290_c0_seq12	---NA---	11.67	0.33	1	Tissue-Specific
comp225419_c0_seq1	0	11.67	0.67	1	Tissue-Specific
comp36259_c0_seq1	---NA---	11.67	0.67	1	Tissue-Specific
comp203471_c0_seq1	0	11.67	0.67	1	Tissue-Specific
comp280135_c0_seq1	0	11.67	1	1	Tissue-Specific
comp55570_c0_seq3	---NA---	11.67	1.33	1	Tissue-Specific
comp41105_c0_seq1	---NA---	11.67	1.33	1	Tissue-Specific
comp247366_c0_seq1	0	11.67	1.33	1	Tissue-Specific
comp17314_c0_seq1	---NA---	11.67	1.67	0.98	Tissue-Specific
comp38495_c0_seq1	---NA---	11.67	2	0.95	Tissue-Specific
comp43103_c0_seq1	---NA---	11.67	2.33	1	Tissue-Specific
comp100027_c0_seq1	---NA---	11.67	2.33	1	Tissue-Specific
comp57029_c0_seq12	---NA---	11.64	0.89	1	Tissue-Specific
comp54144_c0_seq1	hypothetical protein BRAFLDRAFT_57245	11.57	1.52	1	Tissue-Specific
comp57067_c2_seq2	---NA---	11.54	0.78	1	Tissue-Specific
comp52716_c0_seq2	---NA---	11.53	0	1	Tissue-Specific
comp56393_c1_seq29	exosomal 3-5 exoribonuclease complex subunit rrp41-like protein	11.37	0.01	1	Tissue-Specific
comp198204_c0_seq1	0	11.33	0	1	Tissue-Specific
comp55632_c1_seq1	---NA---	11.33	0	1	Tissue-Specific
comp281982_c0_seq1	0	11.33	0	1	Tissue-Specific
comp149780_c0_seq1	---NA---	11.33	0	1	Tissue-Specific
comp123841_c0_seq1	---NA---	11.33	0	1	Tissue-Specific
comp90892_c0_seq1	---NA---	11.33	0	1	Tissue-Specific
comp20742_c0_seq1	af099908_1transposase homolog	11.33	0	1	Tissue-Specific
comp28680_c1_seq1	---NA---	11.33	0	1	Tissue-Specific
comp33526_c0_seq1	---NA---	11.33	0	1	Tissue-Specific
comp20532_c0_seq1	---NA---	11.33	0	1	Tissue-Specific
comp42634_c0_seq1	---NA---	11.33	0.33	1	Tissue-Specific
comp56147_c1_seq13	---NA---	11.33	0.33	1	Tissue-Specific
comp28411_c0_seq1	neuromedin-u receptor 1-like	11.33	0.67	1	Tissue-Specific
comp185870_c0_seq1	---NA---	11.33	0.67	1	Tissue-Specific
comp122544_c0_seq1	---NA---	11.33	1	1	Tissue-Specific
comp151789_c0_seq1	---NA---	11.33	1	1	Tissue-Specific
comp211650_c0_seq1	0	11.33	1.33	1	Tissue-Specific
comp274910_c0_seq1	cg3790 cg3790-pa	11.33	1.33	1	Tissue-Specific
comp47714_c1_seq1	facilitated trehalose transporter tret1-like	11.33	1.67	1	Tissue-Specific
comp214069_c0_seq1	0	11.33	1.67	1	Tissue-Specific
comp53712_c1_seq1	---NA---	11.33	0.33	1	Tissue-Specific
comp49463_c0_seq1	---NA---	11.31	0	1	Tissue-Specific
comp17329_c0_seq2	---NA---	11.3	1.67	1	Tissue-Specific
comp57013_c1_seq26	PREDICTED: uncharacterized protein LOC100200197	11.28	0.58	1	Tissue-Specific
comp55994_c7_seq21	---NA---	11.27	2.24	0.99	Tissue-Specific
comp55942_c4_seq1	---NA---	11.26	1.32	1	Tissue-Specific
comp56190_c0_seq8	---NA---	11.24	2.54	1	Tissue-Specific
comp56822_c2_seq8	---NA---	11.24	2.79	1	Tissue-Specific
comp56702_c0_seq2	PREDICTED: hypothetical protein LOC100634292	11.06	2.39	0.97	Tissue-Specific
comp130091_c0_seq1	---NA---	11.04	0	1	Tissue-Specific
comp53899_c0_seq8	isoform d	11.01	0.13	1	Tissue-Specific
comp1155_c0_seq1	---NA---	11	0	1	Tissue-Specific
comp115996_c0_seq1	---NA---	11	0	1	Tissue-Specific
comp49385_c0_seq1	---NA---	11	0	1	Tissue-Specific
comp50379_c1_seq1	---NA---	11	0	1	Tissue-Specific
comp281298_c0_seq1	0	11	0	1	Tissue-Specific
comp49959_c0_seq1	---NA---	11	0	1	Tissue-Specific
comp185404_c0_seq1	---NA---	11	0	1	Tissue-Specific
comp155778_c0_seq1	---NA---	11	0	1	Tissue-Specific
comp17306_c0_seq1	---NA---	11	0	1	Tissue-Specific
comp53929_c0_seq2	---NA---	11	0	1	Tissue-Specific
comp30569_c0_seq1	---NA---	11	0.33	1	Tissue-Specific
comp34089_c0_seq1	---NA---	11	0.33	1	Tissue-Specific
comp19141_c0_seq1	---NA---	11	0.33	1	Tissue-Specific
comp48194_c0_seq1	---NA---	11	0.33	1	Tissue-Specific
comp230342_c0_seq1	0	11	0.33	1	Tissue-Specific
comp26627_c0_seq1	---NA---	11	0.67	1	Tissue-Specific
comp216970_c0_seq1	0	11	0.67	1	Tissue-Specific
comp30359_c0_seq1	---NA---	11	1.33	1	Tissue-Specific
comp49170_c1_seq1	---NA---	11	2	0.99	Tissue-Specific
comp49622_c0_seq1	---NA---	11	2	1	Tissue-Specific
comp56846_c2_seq13	conserved hypothetical protein	10.99	0.23	1	Tissue-Specific
comp56934_c1_seq31	---NA---	10.82	1.84	1	Tissue-Specific
comp53151_c0_seq9	aldehyde dehydrogenase family member (alh-2)- partial	10.78	0.11	1	Tissue-Specific
comp49437_c0_seq3	---NA---	10.76	1.92	1	Tissue-Specific
comp56823_c1_seq7		10.67	2.05	0.99	Tissue-Specific
comp196964_c0_seq1	0	10.67	0	1	Tissue-Specific
comp34936_c0_seq1	---NA---	10.67	0	1	Tissue-Specific
comp93079_c0_seq1	---NA---	10.67	0	1	Tissue-Specific
comp17321_c0_seq1	---NA---	10.67	0	1	Tissue-Specific
comp43588_c2_seq1	---NA---	10.67	0	1	Tissue-Specific
comp34432_c0_seq1	---NA---	10.67	0.33	1	Tissue-Specific
comp195066_c0_seq1	0	10.67	0.33	1	Tissue-Specific
comp39991_c0_seq1	---NA---	10.67	0.67	1	Tissue-Specific
comp18551_c0_seq1	---NA---	10.67	0.67	1	Tissue-Specific
comp172400_c0_seq1	---NA---	10.67	0.67	1	Tissue-Specific
comp166840_c0_seq1	---NA---	10.67	0.67	1	Tissue-Specific
comp40296_c1_seq1	---NA---	10.67	1	1	Tissue-Specific
comp3758_c0_seq1	---NA---	10.67	1	1	Tissue-Specific
comp55401_c6_seq24	---NA---	10.67	1	1	Tissue-Specific
comp244828_c0_seq1	0	10.67	1.33	1	Tissue-Specific
comp38227_c0_seq1	---NA---	10.67	1.33	1	Tissue-Specific
comp116292_c0_seq1	---NA---	10.67	1.33	1	Tissue-Specific
comp42634_c1_seq1	---NA---	10.67	1.33	1	Tissue-Specific
comp49933_c0_seq1	hypothetical protein TcasGA2_TC002325	10.67	2.67	1	Tissue-Specific
comp40982_c0_seq2	---NA---	10.66	0.33	1	Tissue-Specific
comp56940_c1_seq6	---NA---	10.63	2.93	1	Tissue-Specific
comp26070_c0_seq1	---NA---	10.62	0	1	Tissue-Specific
comp56739_c0_seq13	hypothetical protein EAI_02279	10.62	2.61	0.99	Tissue-Specific
comp57015_c1_seq9	---NA---	10.57	0.41	1	Tissue-Specific
comp52003_c0_seq2	wd repeat domain 67	10.54	2.33	0.98	Tissue-Specific
comp43952_c0_seq1	---NA---	10.5	0.33	1	Tissue-Specific
comp56051_c3_seq4	GJ12437	10.49	2.56	0.99	Tissue-Specific
comp56828_c1_seq25	---NA---	10.49	2.47	1	Tissue-Specific
comp49340_c0_seq3		10.42	0.75	1	Tissue-Specific
comp52621_c0_seq2	---NA---	10.41	0.33	1	Tissue-Specific
comp56900_c0_seq2		10.41	0.93	1	Tissue-Specific
comp57070_c1_seq26	rna polymerase ii ctd	10.37	1.33	0.98	Tissue-Specific
comp21508_c0_seq1	serine protease1 2	10.35	0.67	1	Tissue-Specific
comp25794_c0_seq1	---NA---	10.33	0	1	Tissue-Specific
comp36700_c0_seq1	---NA---	10.33	0	1	Tissue-Specific
comp126110_c0_seq1	---NA---	10.33	0	1	Tissue-Specific
comp3042_c0_seq1	---NA---	10.33	0	1	Tissue-Specific
comp29004_c0_seq1	---NA---	10.33	0	1	Tissue-Specific
comp56560_c0_seq1	protein nynrin- partial	10.33	0	1	Tissue-Specific
comp97814_c0_seq1	---NA---	10.33	0	1	Tissue-Specific
comp34846_c0_seq1	---NA---	10.33	0.33	1	Tissue-Specific
comp29069_c0_seq1	hypothetical protein TcasGA2_TC001808	10.33	0.33	1	Tissue-Specific
comp184537_c0_seq1	---NA---	10.33	0.33	1	Tissue-Specific
comp208401_c0_seq1	0	10.33	0.33	1	Tissue-Specific
comp826_c0_seq1	---NA---	10.33	1	0.99	Tissue-Specific
comp197653_c0_seq1	0	10.33	1	1	Tissue-Specific
comp55509_c5_seq1	---NA---	10.33	1.33	1	Tissue-Specific
comp87528_c0_seq1	---NA---	10.33	1.33	1	Tissue-Specific
comp46362_c0_seq1	---NA---	10.33	1.33	1	Tissue-Specific
comp129214_c0_seq1	---NA---	10.33	1.33	1	Tissue-Specific
comp50588_c0_seq1	---NA---	10.33	1.67	1	Tissue-Specific
comp164214_c0_seq1	---NA---	10.33	2.33	1	Tissue-Specific
comp43693_c0_seq1	---NA---	10.33	2.67	0.98	Tissue-Specific
comp56463_c1_seq15	---NA---	10.32	1.14	1	Tissue-Specific
comp56002_c2_seq20	---NA---	10.27	1.67	1	Tissue-Specific
comp54369_c1_seq6	---NA---	10.25	0.65	1	Tissue-Specific
comp40321_c1_seq1	---NA---	10.25	2.68	1	Tissue-Specific
comp54973_c0_seq18	serine protease 13	10.22	2.14	0.97	Tissue-Specific
comp46841_c0_seq1	endonuclease-reverse transcriptase -e01	10.16	2.55	1	Tissue-Specific
comp52663_c0_seq1	beta- -glucan recognition protein 4a	10.1	0.42	1	Tissue-Specific
comp56486_c1_seq5	---NA---	10.09	1.67	1	Tissue-Specific
comp205526_c0_seq1	0	10	0	1	Tissue-Specific
comp40061_c0_seq1	---NA---	10	0	1	Tissue-Specific
comp226033_c0_seq1	0	10	0	1	Tissue-Specific
comp44943_c0_seq1	---NA---	10	0	1	Tissue-Specific
comp40263_c0_seq1	---NA---	10	0	1	Tissue-Specific
comp208926_c0_seq1	0	10	0	1	Tissue-Specific
comp47487_c0_seq1	---NA---	10	0.33	1	Tissue-Specific
comp281573_c0_seq1	0	10	0.33	1	Tissue-Specific
comp27030_c0_seq1	---NA---	10	0.33	1	Tissue-Specific
comp30032_c0_seq1	---NA---	10	0.33	1	Tissue-Specific
comp17229_c0_seq1	hypothetical protein TcasGA2_TC002031	10	0.67	1	Tissue-Specific
comp96272_c0_seq1	---NA---	10	0.67	1	Tissue-Specific
comp175298_c0_seq1	---NA---	10	0.67	1	Tissue-Specific
comp55376_c0_seq2	---NA---	10	1	0.99	Tissue-Specific
comp40313_c0_seq1	---NA---	10	1	1	Tissue-Specific
comp302681_c0_seq1	---NA---	10	1	1	Tissue-Specific
comp56218_c3_seq1	---NA---	10	1	1	Tissue-Specific
comp26538_c1_seq1	---NA---	10	1.33	1	Tissue-Specific
comp56265_c0_seq6	---NA---	10	1.33	1	Tissue-Specific
comp56402_c0_seq20	---NA---	10	1.33	1	Tissue-Specific
comp120374_c0_seq1	---NA---	10	1.67	1	Tissue-Specific
comp127302_c0_seq1	---NA---	10	1.67	1	Tissue-Specific
comp150560_c0_seq1	---NA---	10	1.67	1	Tissue-Specific
comp56018_c0_seq10	tpa_exp: reverse transcriptase	10	0.25	1	Tissue-Specific
comp55958_c8_seq4	---NA---	9.9	0.7	1	Tissue-Specific
comp28466_c0_seq2	probable chitinase 3-like	9.88	0.67	1	Tissue-Specific
comp56820_c0_seq2	---NA---	9.86	2.82	0.96	Tissue-Specific
comp48659_c0_seq1	---NA---	9.81	0.67	1	Tissue-Specific
comp52357_c0_seq1	---NA---	9.8	0.67	1	Tissue-Specific
comp56316_c1_seq12	---NA---	9.77	0.03	1	Tissue-Specific
comp28497_c0_seq2	---NA---	9.75	0	1	Tissue-Specific
comp171576_c0_seq1	---NA---	9.67	0	1	Tissue-Specific
comp161909_c0_seq1	---NA---	9.67	0	1	Tissue-Specific
comp109080_c0_seq1	---NA---	9.67	0	1	Tissue-Specific
comp56690_c6_seq1	---NA---	9.67	0	1	Tissue-Specific
comp71886_c0_seq1	---NA---	9.67	0.33	1	Tissue-Specific
comp34786_c1_seq1	---NA---	9.67	0.33	1	Tissue-Specific
comp248629_c0_seq1	0	9.67	0.33	1	Tissue-Specific
comp49323_c0_seq1	AGAP005010-PA	9.67	0.33	1	Tissue-Specific
comp36197_c0_seq1	---NA---	9.67	0.33	1	Tissue-Specific
comp480385_c0_seq1	PREDICTED: CG3301-like	9.67	0.67	1	Tissue-Specific
comp200099_c0_seq1	0	9.67	0.67	1	Tissue-Specific
comp186070_c0_seq1	---NA---	9.67	0.67	1	Tissue-Specific
comp175634_c0_seq1	---NA---	9.67	0.67	1	Tissue-Specific
comp43040_c0_seq1	---NA---	9.67	0.67	1	Tissue-Specific
comp197373_c0_seq1	0	9.67	0.67	1	Tissue-Specific
comp9421_c0_seq1	---NA---	9.67	0.67	1	Tissue-Specific
comp199755_c0_seq1	0	9.67	1	1	Tissue-Specific
comp150576_c0_seq1	---NA---	9.67	1	1	Tissue-Specific
comp42608_c0_seq1	---NA---	9.67	1.33	1	Tissue-Specific
comp196561_c0_seq1	0	9.67	1.67	1	Tissue-Specific
comp55768_c1_seq3	---NA---	9.67	2	1	Tissue-Specific
comp23430_c0_seq1	---NA---	9.67	2.33	0.96	Tissue-Specific
comp109314_c0_seq1	---NA---	9.66	0.33	1	Tissue-Specific
comp54241_c3_seq4	---NA---	9.62	0.33	1	Tissue-Specific
comp56801_c0_seq2	---NA---	9.6	1.76	0.98	Tissue-Specific
comp54160_c1_seq1	---NA---	9.58	0.76	1	Tissue-Specific
comp56822_c2_seq16	hypothetical protein EAI_17384	9.57	1	1	Tissue-Specific
comp57118_c0_seq3	hypothetical protein KGM_12649	9.52	0.64	1	Tissue-Specific
comp56174_c0_seq23	facilitated trehalose transporter tret1-like	9.47	0.01	1	Tissue-Specific
comp53360_c0_seq1	---NA---	9.46	0.67	1	Tissue-Specific
comp57116_c1_seq6	zinc finger mym-type protein 1	9.43	0.01	1	Tissue-Specific
comp46352_c0_seq3	---NA---	9.36	0	1	Tissue-Specific
comp135957_c0_seq1	---NA---	9.34	0.33	1	Tissue-Specific
comp55650_c0_seq3	---NA---	9.33	0	1	Tissue-Specific
comp40727_c0_seq1	---NA---	9.33	0	1	Tissue-Specific
comp43815_c0_seq1	---NA---	9.33	0	1	Tissue-Specific
comp41433_c1_seq1	---NA---	9.33	0	1	Tissue-Specific
comp17935_c0_seq1	---NA---	9.33	0	1	Tissue-Specific
comp44612_c0_seq1	---NA---	9.33	0	1	Tissue-Specific
comp226380_c0_seq1	0	9.33	0	1	Tissue-Specific
comp202836_c0_seq1	0	9.33	0	1	Tissue-Specific
comp137933_c0_seq1	---NA---	9.33	0	1	Tissue-Specific
comp147214_c0_seq1	---NA---	9.33	0	1	Tissue-Specific
comp226171_c0_seq1	0	9.33	0	1	Tissue-Specific
comp182769_c0_seq1	---NA---	9.33	0	1	Tissue-Specific
comp136040_c0_seq1	---NA---	9.33	0	1	Tissue-Specific
comp179212_c0_seq1	---NA---	9.33	0	1	Tissue-Specific
comp355577_c0_seq1	---NA---	9.33	0.33	1	Tissue-Specific
comp174105_c0_seq1	---NA---	9.33	0.33	1	Tissue-Specific
comp184993_c0_seq1	---NA---	9.33	0.33	1	Tissue-Specific
comp37233_c0_seq1	---NA---	9.33	0.33	1	Tissue-Specific
comp23708_c1_seq1	---NA---	9.33	0.33	1	Tissue-Specific
comp226631_c0_seq1	0	9.33	0.33	1	Tissue-Specific
comp37304_c0_seq2	---NA---	9.33	0.67	1	Tissue-Specific
comp149020_c0_seq1	---NA---	9.33	0.67	1	Tissue-Specific
comp44087_c0_seq1	---NA---	9.33	1	1	Tissue-Specific
comp55752_c1_seq1	---NA---	9.33	1.02	1	Tissue-Specific
comp98144_c0_seq1	---NA---	9.33	1.33	1	Tissue-Specific
comp30098_c0_seq1	pol protein	9.33	1.33	1	Tissue-Specific
comp40158_c1_seq1	---NA---	9.33	1.33	1	Tissue-Specific
comp46208_c0_seq1	---NA---	9.33	1.67	0.96	Tissue-Specific
comp27743_c0_seq1	---NA---	9.33	2.33	1	Tissue-Specific
comp250132_c0_seq1	0	9.33	2.67	1	Tissue-Specific
comp55718_c2_seq2	---NA---	9.31	2.81	0.98	Tissue-Specific
comp55812_c1_seq32	---NA---	9.3	1.01	1	Tissue-Specific
comp56172_c0_seq8	lectin-related protein	9.29	1.91	1	Tissue-Specific
comp56821_c0_seq7	---NA---	9.24	0.92	1	Tissue-Specific
comp23236_c0_seq2	---NA---	9.2	2	1	Tissue-Specific
comp52999_c0_seq1	conserved hypothetical protein	9.17	0.35	1	Tissue-Specific
comp56725_c0_seq25	---NA---	9.17	0.03	1	Tissue-Specific
comp54872_c5_seq3	histone deacetylase 11 isoform 2	9.05	2.32	1	Tissue-Specific
comp38717_c0_seq1	---NA---	9	1.33	1	Tissue-Specific
comp237338_c0_seq1	0	9	0	1	Tissue-Specific
comp39574_c0_seq1	---NA---	9	0	1	Tissue-Specific
comp106264_c0_seq1	---NA---	9	0	1	Tissue-Specific
comp211093_c0_seq1	0	9	0	1	Tissue-Specific
comp197900_c0_seq1	0	9	0	1	Tissue-Specific
comp56140_c0_seq2	---NA---	9	0	1	Tissue-Specific
comp201966_c0_seq1	0	9	0	1	Tissue-Specific
comp41425_c2_seq1	---NA---	9	0	1	Tissue-Specific
comp19980_c0_seq1	---NA---	9	0	1	Tissue-Specific
comp44511_c0_seq1	---NA---	9	0	1	Tissue-Specific
comp104933_c0_seq1	---NA---	9	0	1	Tissue-Specific
comp156617_c0_seq1	---NA---	9	0	1	Tissue-Specific
comp55302_c1_seq2	---NA---	9	0.33	1	Tissue-Specific
comp27845_c0_seq1	---NA---	9	0.33	1	Tissue-Specific
comp157977_c0_seq1	---NA---	9	0.33	1	Tissue-Specific
comp29620_c0_seq1	---NA---	9	0.33	1	Tissue-Specific
comp39272_c0_seq1	---NA---	9	0.33	1	Tissue-Specific
comp17272_c0_seq1	---NA---	9	0.33	1	Tissue-Specific
comp31872_c0_seq1	---NA---	9	0.33	1	Tissue-Specific
comp230649_c0_seq1	0	9	0.33	1	Tissue-Specific
comp36167_c0_seq1	---NA---	9	0.67	1	Tissue-Specific
comp16192_c0_seq1	---NA---	9	0.67	1	Tissue-Specific
comp223377_c0_seq1	0	9	0.67	1	Tissue-Specific
comp50424_c0_seq1	---NA---	9	1	1	Tissue-Specific
comp44250_c1_seq1	---NA---	9	1.33	1	Tissue-Specific
comp36587_c0_seq1	---NA---	9	1.67	0.98	Tissue-Specific
comp63403_c0_seq1	---NA---	9	2	1	Tissue-Specific
comp56720_c0_seq1	---NA---	8.96	0.73	1	Tissue-Specific
comp56261_c1_seq2	---NA---	8.93	0.07	1	Tissue-Specific
comp43876_c0_seq1	---NA---	8.91	0.67	0.99	Tissue-Specific
comp54807_c11_seq4	---NA---	8.91	2.91	0.99	Tissue-Specific
comp56128_c6_seq13	---NA---	8.89	0.04	1	Tissue-Specific
comp50716_c0_seq2	---NA---	8.88	0.33	1	Tissue-Specific
comp50984_c0_seq3	hypothetical protein YQE_07678, partial	8.84	0	1	Tissue-Specific
comp53028_c0_seq6	tudor domain-containing protein 1-like	8.84	1.12	0.99	Tissue-Specific
comp55961_c0_seq8	---NA---	8.78	0.05	1	Tissue-Specific
comp53864_c2_seq5	---NA---	8.71	2.45	0.99	Tissue-Specific
comp329309_c0_seq1	---NA---	8.67	0	1	Tissue-Specific
comp31626_c0_seq1	---NA---	8.67	0	1	Tissue-Specific
comp49941_c1_seq1	---NA---	8.67	0	1	Tissue-Specific
comp257557_c0_seq1	0	8.67	0	1	Tissue-Specific
comp20742_c1_seq1	---NA---	8.67	0	1	Tissue-Specific
comp40325_c0_seq1	---NA---	8.67	0	1	Tissue-Specific
comp57225_c0_seq1	---NA---	8.67	0	1	Tissue-Specific
comp194201_c0_seq1	0	8.67	0	1	Tissue-Specific
comp40523_c0_seq2	---NA---	8.67	0	1	Tissue-Specific
comp31204_c0_seq1	---NA---	8.67	0	1	Tissue-Specific
comp130893_c0_seq1	---NA---	8.67	0	1	Tissue-Specific
comp142777_c0_seq1	---NA---	8.67	0	1	Tissue-Specific
comp79933_c0_seq1	---NA---	8.67	0	1	Tissue-Specific
comp145034_c0_seq1	---NA---	8.67	0	1	Tissue-Specific
comp168110_c0_seq1	---NA---	8.67	0	1	Tissue-Specific
comp138791_c0_seq1	---NA---	8.67	0.33	1	Tissue-Specific
comp22078_c0_seq1	---NA---	8.67	0.33	1	Tissue-Specific
comp173390_c0_seq1	---NA---	8.67	0.33	1	Tissue-Specific
comp156984_c0_seq1	---NA---	8.67	0.33	1	Tissue-Specific
comp40634_c0_seq2	---NA---	8.67	0.67	1	Tissue-Specific
comp234214_c0_seq1	0	8.67	0.67	1	Tissue-Specific
comp48634_c0_seq2	---NA---	8.67	0.67	1	Tissue-Specific
comp48114_c0_seq1	---NA---	8.67	1	1	Tissue-Specific
comp55151_c4_seq1	---NA---	8.67	1.33	0.99	Tissue-Specific
comp30796_c0_seq2	---NA---	8.67	1.33	0.99	Tissue-Specific
comp31223_c0_seq1	---NA---	8.67	1.33	0.99	Tissue-Specific
comp167244_c0_seq1	---NA---	8.67	1.33	1	Tissue-Specific
comp39904_c1_seq2	---NA---	8.67	1.67	1	Tissue-Specific
comp138689_c0_seq1	---NA---	8.67	1.67	1	Tissue-Specific
comp125701_c0_seq1	---NA---	8.67	2.33	0.95	Tissue-Specific
comp158333_c0_seq1	---NA---	8.67	2.67	0.95	Tissue-Specific
comp54327_c0_seq4	juvenile hormone esterase-like protein est1	8.66	0.04	1	Tissue-Specific
comp56854_c0_seq3	hypothetical protein TcasGA2_TC016129	8.59	1.26	0.99	Tissue-Specific
comp52742_c0_seq2	---NA---	8.59	0.67	1	Tissue-Specific
comp41479_c0_seq2	reverse ribonuclease integrase	8.55	0	1	Tissue-Specific
comp56010_c0_seq6	---NA---	8.46	0	1	Tissue-Specific
comp44115_c0_seq1	---NA---	8.44	2.44	0.97	Tissue-Specific
comp31500_c0_seq2	---NA---	8.4	0	1	Tissue-Specific
comp56820_c0_seq18	---NA---	8.35	1.18	1	Tissue-Specific
comp514842_c0_seq1	---NA---	8.33	0	1	Tissue-Specific
comp324854_c0_seq1	---NA---	8.33	0	1	Tissue-Specific
comp271470_c0_seq1	0	8.33	0	1	Tissue-Specific
comp117319_c0_seq1	---NA---	8.33	0	1	Tissue-Specific
comp55612_c0_seq2	---NA---	8.33	0	1	Tissue-Specific
comp186708_c0_seq1	---NA---	8.33	0	1	Tissue-Specific
comp113314_c0_seq1	---NA---	8.33	0	1	Tissue-Specific
comp21392_c0_seq1	---NA---	8.33	0	1	Tissue-Specific
comp233392_c0_seq1	0	8.33	0	1	Tissue-Specific
comp30940_c0_seq1	---NA---	8.33	0	1	Tissue-Specific
comp164514_c0_seq1	---NA---	8.33	0	1	Tissue-Specific
comp40634_c0_seq1	---NA---	8.33	0	1	Tissue-Specific
comp306218_c0_seq1	---NA---	8.33	0.33	1	Tissue-Specific
comp60993_c0_seq1	---NA---	8.33	0.33	1	Tissue-Specific
comp185989_c0_seq1	---NA---	8.33	0.33	1	Tissue-Specific
comp174226_c0_seq1	---NA---	8.33	0.33	1	Tissue-Specific
comp40577_c0_seq1	---NA---	8.33	0.33	1	Tissue-Specific
comp20282_c0_seq1	---NA---	8.33	0.33	1	Tissue-Specific
comp151913_c0_seq1	---NA---	8.33	0.33	1	Tissue-Specific
comp124674_c0_seq1	---NA---	8.33	0.33	1	Tissue-Specific
comp33311_c0_seq1	---NA---	8.33	0.33	1	Tissue-Specific
comp31704_c0_seq1	---NA---	8.33	0.33	1	Tissue-Specific
comp18087_c0_seq1	glucosylceramidase-like isoform 1	8.33	0.33	1	Tissue-Specific
comp100177_c0_seq1	---NA---	8.33	0.67	1	Tissue-Specific
comp42044_c1_seq1	---NA---	8.33	0.67	1	Tissue-Specific
comp50349_c1_seq1	---NA---	8.33	0.67	1	Tissue-Specific
comp150711_c0_seq1	---NA---	8.33	0.67	1	Tissue-Specific
comp49777_c0_seq2	---NA---	8.33	0.67	1	Tissue-Specific
comp21886_c0_seq1	---NA---	8.33	0.67	1	Tissue-Specific
comp93948_c0_seq1	---NA---	8.33	1	1	Tissue-Specific
comp157031_c0_seq1	---NA---	8.33	1.33	0.96	Tissue-Specific
comp49045_c1_seq1	---NA---	8.33	1.33	0.96	Tissue-Specific
comp43554_c0_seq1	---NA---	8.33	1.33	0.96	Tissue-Specific
comp56797_c2_seq20	---NA---	8.33	1.33	1	Tissue-Specific
comp20159_c0_seq1	---NA---	8.33	1.67	1	Tissue-Specific
comp27551_c1_seq1	---NA---	8.33	2	1	Tissue-Specific
comp204819_c0_seq1	0	8.33	2.67	0.99	Tissue-Specific
comp50935_c0_seq1	---NA---	8.31	0	1	Tissue-Specific
comp56922_c0_seq12	hypothetical protein CAEBREN_09040, partial	8.3	0.02	1	Tissue-Specific
comp52437_c1_seq4	hypothetical protein TcasGA2_TC004349	8.3	1.2	1	Tissue-Specific
comp55967_c7_seq1	homocysteine s-	8.27	1.03	1	Tissue-Specific
comp49645_c0_seq3	---NA---	8.26	0.67	1	Tissue-Specific
comp55972_c0_seq1	---NA---	8.25	2.91	0.95	Tissue-Specific
comp37480_c0_seq1	---NA---	8.2	0	1	Tissue-Specific
comp56564_c0_seq1	---NA---	8.17	0.01	1	Tissue-Specific
comp50539_c0_seq1	vesicle-trafficking protein sec22b-b-like	8.15	0.34	1	Tissue-Specific
comp54209_c0_seq2	---NA---	8.12	0	1	Tissue-Specific
comp57099_c0_seq9	transposable element tc3 transposase	8.11	0.5	1	Tissue-Specific
comp56519_c1_seq7	---NA---	8.1	0.07	1	Tissue-Specific
comp54374_c0_seq2	---NA---	8.1	1.89	0.99	Tissue-Specific
comp54337_c0_seq1	---NA---	8.1	2.09	1	Tissue-Specific
comp56610_c3_seq9	---NA---	8.09	0.37	1	Tissue-Specific
comp43963_c1_seq2	---NA---	8	0	1	Tissue-Specific
comp253775_c0_seq1	0	8	0	1	Tissue-Specific
comp27427_c0_seq1	---NA---	8	0	1	Tissue-Specific
comp276159_c0_seq1	0	8	0	1	Tissue-Specific
comp158139_c0_seq1	---NA---	8	0	1	Tissue-Specific
comp26585_c0_seq1	---NA---	8	0	1	Tissue-Specific
comp37765_c0_seq1	---NA---	8	0	1	Tissue-Specific
comp43677_c0_seq1	---NA---	8	0	1	Tissue-Specific
comp246427_c0_seq1	0	8	0	1	Tissue-Specific
comp277526_c0_seq1	0	8	0	1	Tissue-Specific
comp25486_c0_seq1	---NA---	8	0	1	Tissue-Specific
comp200969_c0_seq1	0	8	0	1	Tissue-Specific
comp27260_c0_seq1	---NA---	8	0	1	Tissue-Specific
comp277420_c0_seq1	0	8	0	1	Tissue-Specific
comp138080_c0_seq1	---NA---	8	0	1	Tissue-Specific
comp102880_c0_seq1	---NA---	8	0	1	Tissue-Specific
comp120588_c0_seq1	---NA---	8	0	1	Tissue-Specific
comp258829_c0_seq1	0	8	0	1	Tissue-Specific
comp172870_c0_seq1	---NA---	8	0	1	Tissue-Specific
comp52833_c1_seq2	---NA---	8	0	1	Tissue-Specific
comp144208_c0_seq1	---NA---	8	0	1	Tissue-Specific
comp45521_c2_seq1	---NA---	8	0.33	1	Tissue-Specific
comp183810_c0_seq1	---NA---	8	0.33	1	Tissue-Specific
comp2167_c1_seq1	---NA---	8	0.33	1	Tissue-Specific
comp55905_c0_seq3	---NA---	8	0.33	1	Tissue-Specific
comp40296_c0_seq1	---NA---	8	0.33	1	Tissue-Specific
comp211493_c0_seq1	0	8	0.67	1	Tissue-Specific
comp130297_c0_seq1	---NA---	8	0.67	1	Tissue-Specific
comp43606_c0_seq1	---NA---	8	0.67	1	Tissue-Specific
comp175922_c0_seq1	---NA---	8	0.67	1	Tissue-Specific
comp40399_c0_seq1	---NA---	8	1	0.99	Tissue-Specific
comp32606_c0_seq1	---NA---	8	1	0.99	Tissue-Specific
comp172221_c0_seq1	---NA---	8	1	1	Tissue-Specific
comp154766_c0_seq1	---NA---	8	1.67	1	Tissue-Specific
comp50262_c0_seq3	voltage-dependent calcium channel type a subunit alpha-1	8	1.69	0.96	Tissue-Specific
comp17092_c0_seq1	---NA---	8	2.33	1	Tissue-Specific
comp56139_c6_seq30	---NA---	8	0.01	1	Tissue-Specific
comp54025_c0_seq5	heterogeneous nuclear ribonucleoprotein q	7.98	1.63	0.98	Tissue-Specific
comp49669_c0_seq1	---NA---	7.96	1.98	1	Tissue-Specific
comp34401_c0_seq1	---NA---	7.94	0	1	Tissue-Specific
comp47989_c0_seq3	---NA---	7.91	0	1	Tissue-Specific
comp124186_c0_seq1	---NA---	7.9	0	1	Tissue-Specific
comp46213_c0_seq1	f-box only protein 30	7.88	1.57	0.99	Tissue-Specific
comp56008_c4_seq18	conserved hypothetical protein	7.87	0.46	1	Tissue-Specific
comp46337_c0_seq2	hypothetical protein TcasGA2_TC002195	7.86	0	1	Tissue-Specific
comp55653_c1_seq11	---NA---	7.85	1.11	0.99	Tissue-Specific
comp54209_c0_seq5	---NA---	7.71	0	1	Tissue-Specific
comp54388_c5_seq7	---NA---	7.7	1.33	0.99	Tissue-Specific
comp45365_c0_seq3	---NA---	7.69	0.03	1	Tissue-Specific
comp43674_c0_seq1	pol polyprotein	7.67	1	1	Tissue-Specific
comp55704_c1_seq3	rho gtpase-activating protein 1-like isoform 2	7.67	1.73	0.96	Tissue-Specific
comp55872_c0_seq2	---NA---	7.67	0	1	Tissue-Specific
comp1001225_c0_seq1	---NA---	7.67	0	1	Tissue-Specific
comp34102_c1_seq1	---NA---	7.67	0	1	Tissue-Specific
comp44984_c1_seq1	---NA---	7.67	0	1	Tissue-Specific
comp33553_c0_seq1	---NA---	7.67	0	1	Tissue-Specific
comp391089_c0_seq1	---NA---	7.67	0	1	Tissue-Specific
comp231231_c0_seq1	0	7.67	0	1	Tissue-Specific
comp248005_c0_seq1	0	7.67	0	1	Tissue-Specific
comp184290_c0_seq1	---NA---	7.67	0	1	Tissue-Specific
comp47910_c0_seq2	---NA---	7.67	0	1	Tissue-Specific
comp359900_c0_seq1	---NA---	7.67	0	1	Tissue-Specific
comp235284_c0_seq1	0	7.67	0	1	Tissue-Specific
comp28224_c0_seq1	---NA---	7.67	0	1	Tissue-Specific
comp110060_c0_seq1	---NA---	7.67	0	1	Tissue-Specific
comp38639_c0_seq1	---NA---	7.67	0	1	Tissue-Specific
comp50871_c0_seq1	---NA---	7.67	0	1	Tissue-Specific
comp27829_c0_seq1	---NA---	7.67	0	1	Tissue-Specific
comp156894_c0_seq1	---NA---	7.67	0	1	Tissue-Specific
comp250841_c0_seq1	0	7.67	0	1	Tissue-Specific
comp55752_c4_seq1	---NA---	7.67	0	1	Tissue-Specific
comp174165_c0_seq1	---NA---	7.67	0	1	Tissue-Specific
comp39037_c1_seq1	---NA---	7.67	0	1	Tissue-Specific
comp196162_c0_seq1	0	7.67	0	1	Tissue-Specific
comp44299_c0_seq1	---NA---	7.67	0.33	1	Tissue-Specific
comp26355_c0_seq1	nuclease harbi1-like	7.67	0.33	1	Tissue-Specific
comp43929_c0_seq1	---NA---	7.67	0.33	1	Tissue-Specific
comp52458_c0_seq2	---NA---	7.67	0.33	1	Tissue-Specific
comp156004_c0_seq1	---NA---	7.67	0.33	1	Tissue-Specific
comp93150_c0_seq1	---NA---	7.67	0.33	1	Tissue-Specific
comp121706_c0_seq1	---NA---	7.67	0.33	1	Tissue-Specific
comp166716_c0_seq1	---NA---	7.67	0.67	0.99	Tissue-Specific
comp26596_c1_seq1	---NA---	7.67	0.67	0.99	Tissue-Specific
comp243034_c0_seq1	0	7.67	0.67	0.99	Tissue-Specific
comp115680_c0_seq1	---NA---	7.67	0.67	0.99	Tissue-Specific
comp1243_c0_seq1	---NA---	7.67	0.67	1	Tissue-Specific
comp23769_c0_seq1	---NA---	7.67	0.67	1	Tissue-Specific
comp227383_c0_seq1	0	7.67	1	1	Tissue-Specific
comp137556_c0_seq1	---NA---	7.67	1.33	0.99	Tissue-Specific
comp55798_c0_seq1	---NA---	7.67	1.33	1	Tissue-Specific
comp184319_c0_seq1	---NA---	7.67	1.33	1	Tissue-Specific
comp209433_c0_seq1	0	7.67	1.67	1	Tissue-Specific
comp17698_c0_seq1	---NA---	7.67	1.67	1	Tissue-Specific
comp40657_c0_seq1	---NA---	7.67	1.67	1	Tissue-Specific
comp30613_c0_seq1	---NA---	7.67	2	1	Tissue-Specific
comp52258_c0_seq4	---NA---	7.67	2.33	0.98	Tissue-Specific
comp40443_c0_seq1		7.67	2.33	1	Tissue-Specific
comp43598_c0_seq2	---NA---	7.67	2.38	1	Tissue-Specific
comp42703_c0_seq1	---NA---	7.65	2.67	1	Tissue-Specific
comp54174_c0_seq4	serine arginine repetitive matrix protein 2-like	7.65	0.52	1	Tissue-Specific
comp53438_c1_seq1	---NA---	7.61	1.73	0.96	Tissue-Specific
comp50147_c0_seq3	---NA---	7.6	0	0.99	Tissue-Specific
comp51667_c0_seq2	---NA---	7.6	0	1	Tissue-Specific
comp51267_c0_seq4	---NA---	7.56	1.57	1	Tissue-Specific
comp40299_c0_seq4	coiled-coil domain-containing protein 40-like	7.46	2.96	0.95	Tissue-Specific
comp56103_c0_seq4	---NA---	7.45	0.05	1	Tissue-Specific
comp55244_c0_seq5	---NA---	7.4	1.02	1	Tissue-Specific
comp49404_c0_seq3	hypothetical protein SINV_10167	7.39	2.3	0.96	Tissue-Specific
comp17329_c0_seq1	---NA---	7.37	1.33	0.99	Tissue-Specific
comp51868_c0_seq1	hypothetical protein TcasGA2_TC003484	7.36	0.23	1	Tissue-Specific
comp38247_c0_seq2	---NA---	7.33	0	1	Tissue-Specific
comp56826_c3_seq1	---NA---	7.33	0	1	Tissue-Specific
comp56767_c1_seq4	---NA---	7.33	0	1	Tissue-Specific
comp208829_c0_seq1	0	7.33	0	1	Tissue-Specific
comp110527_c0_seq1	---NA---	7.33	0	1	Tissue-Specific
comp36757_c0_seq1	---NA---	7.33	0	1	Tissue-Specific
comp36507_c0_seq1	---NA---	7.33	0	1	Tissue-Specific
comp209420_c0_seq1	0	7.33	0	1	Tissue-Specific
comp239604_c0_seq1	0	7.33	0	1	Tissue-Specific
comp196905_c0_seq1	0	7.33	0	1	Tissue-Specific
comp26523_c0_seq1	---NA---	7.33	0	1	Tissue-Specific
comp54010_c0_seq1	---NA---	7.33	0	1	Tissue-Specific
comp2396_c0_seq2	---NA---	7.33	0	1	Tissue-Specific
comp169194_c0_seq1	---NA---	7.33	0	1	Tissue-Specific
comp195507_c0_seq1	0	7.33	0	1	Tissue-Specific
comp286043_c0_seq1	0	7.33	0	1	Tissue-Specific
comp138188_c0_seq1	---NA---	7.33	0	1	Tissue-Specific
comp56147_c8_seq1	---NA---	7.33	0	1	Tissue-Specific
comp116196_c0_seq1	---NA---	7.33	0	1	Tissue-Specific
comp308511_c0_seq1	---NA---	7.33	0.33	1	Tissue-Specific
comp194975_c0_seq1	0	7.33	0.33	1	Tissue-Specific
comp208645_c0_seq1	0	7.33	0.33	1	Tissue-Specific
comp257405_c0_seq1	0	7.33	0.33	1	Tissue-Specific
comp21117_c0_seq1	---NA---	7.33	0.33	1	Tissue-Specific
comp259644_c0_seq1	0	7.33	0.33	1	Tissue-Specific
comp32308_c0_seq1	---NA---	7.33	0.33	1	Tissue-Specific
comp55788_c6_seq8	---NA---	7.33	0.33	1	Tissue-Specific
comp275184_c0_seq1	0	7.33	0.33	1	Tissue-Specific
comp271407_c0_seq1	0	7.33	0.33	1	Tissue-Specific
comp29834_c0_seq1	---NA---	7.33	0.33	1	Tissue-Specific
comp128994_c0_seq1	---NA---	7.33	0.67	0.97	Tissue-Specific
comp156941_c0_seq1	---NA---	7.33	0.67	0.97	Tissue-Specific
comp225860_c0_seq1	0	7.33	0.67	0.97	Tissue-Specific
comp336996_c0_seq1	---NA---	7.33	0.67	0.97	Tissue-Specific
comp182662_c0_seq1	---NA---	7.33	0.67	0.97	Tissue-Specific
comp55768_c1_seq5	---NA---	7.33	0.67	0.97	Tissue-Specific
comp35163_c0_seq1	---NA---	7.33	0.67	1	Tissue-Specific
comp285678_c0_seq1	0	7.33	0.67	1	Tissue-Specific
comp190071_c0_seq1	---NA---	7.33	0.67	1	Tissue-Specific
comp31115_c0_seq1	---NA---	7.33	1	0.99	Tissue-Specific
comp135860_c0_seq1	---NA---	7.33	1	1	Tissue-Specific
comp26631_c0_seq1	---NA---	7.33	1	1	Tissue-Specific
comp3243_c0_seq1	---NA---	7.33	1	1	Tissue-Specific
comp52395_c0_seq1	---NA---	7.33	1.33	0.95	Tissue-Specific
comp19986_c0_seq1	---NA---	7.33	1.33	0.99	Tissue-Specific
comp159452_c0_seq1	ac098682_15 retroelement	7.33	1.33	1	Tissue-Specific
comp162545_c0_seq1	---NA---	7.33	1.33	1	Tissue-Specific
comp49170_c3_seq1	---NA---	7.33	1.67	0.97	Tissue-Specific
comp50587_c0_seq1	---NA---	7.33	1.67	1	Tissue-Specific
comp44425_c1_seq1	---NA---	7.33	2	1	Tissue-Specific
comp309298_c0_seq1	---NA---	7.33	2	1	Tissue-Specific
comp28664_c0_seq1	---NA---	7.33	2.33	0.98	Tissue-Specific
comp92958_c0_seq1	---NA---	7.33	2.33	1	Tissue-Specific
comp29841_c0_seq1	dihydrouridine synthase domain containing protein	7.33	2.33	1	Tissue-Specific
comp44945_c0_seq1	retrovirus-related pol polyprotein from transposon tnt 1-94	7.23	1.48	0.99	Tissue-Specific
comp56907_c1_seq3	---NA---	7.22	1.57	0.95	Tissue-Specific
comp52561_c0_seq4	---NA---	7.21	0.67	1	Tissue-Specific
comp43952_c0_seq2	---NA---	7.17	0	0.97	Tissue-Specific
comp56683_c5_seq8	---NA---	7.16	0.58	0.99	Tissue-Specific
comp55436_c1_seq2	---NA---	7.08	0.33	1	Tissue-Specific
comp55850_c3_seq5	---NA---	7.04	1.39	1	Tissue-Specific
comp57091_c0_seq9	retrotransposon-like family member (retr-1)- partial	7.04	1.68	0.99	Tissue-Specific
comp56819_c1_seq19	---NA---	7.03	0.01	1	Tissue-Specific
comp194070_c0_seq1	0	7	0	1	Tissue-Specific
comp301709_c0_seq1	---NA---	7	0	1	Tissue-Specific
comp119784_c0_seq1	---NA---	7	0	1	Tissue-Specific
comp12894_c0_seq1	---NA---	7	0	1	Tissue-Specific
comp41337_c0_seq1	---NA---	7	0	1	Tissue-Specific
comp41155_c0_seq2	---NA---	7	0	1	Tissue-Specific
comp141974_c0_seq1	---NA---	7	0	1	Tissue-Specific
comp250811_c0_seq1	0	7	0	1	Tissue-Specific
comp147785_c0_seq1	---NA---	7	0	1	Tissue-Specific
comp221348_c0_seq1	0	7	0	1	Tissue-Specific
comp147468_c0_seq1	---NA---	7	0	1	Tissue-Specific
comp147919_c0_seq1	---NA---	7	0	1	Tissue-Specific
comp55756_c0_seq8	---NA---	7	0	1	Tissue-Specific
comp47577_c1_seq1	---NA---	7	0	1	Tissue-Specific
comp369862_c0_seq1	---NA---	7	0	1	Tissue-Specific
comp156712_c0_seq1	---NA---	7	0	1	Tissue-Specific
comp41425_c1_seq1	---NA---	7	0	1	Tissue-Specific
comp131608_c0_seq1	---NA---	7	0	1	Tissue-Specific
comp276339_c0_seq1	0	7	0	1	Tissue-Specific
comp33853_c0_seq1	---NA---	7	0	1	Tissue-Specific
comp51193_c0_seq2	---NA---	7	0	1	Tissue-Specific
comp234487_c0_seq1	0	7	0	1	Tissue-Specific
comp198125_c0_seq1	0	7	0	1	Tissue-Specific
comp29834_c1_seq1	---NA---	7	0.33	0.99	Tissue-Specific
comp166221_c0_seq1	---NA---	7	0.33	0.99	Tissue-Specific
comp38264_c0_seq1	---NA---	7	0.33	0.99	Tissue-Specific
comp12408_c0_seq1	hypothetical protein EAG_00286	7	0.33	0.99	Tissue-Specific
comp46209_c0_seq1	---NA---	7	0.33	0.99	Tissue-Specific
comp195213_c0_seq1	0	7	0.33	0.99	Tissue-Specific
comp39107_c1_seq1	---NA---	7	0.33	1	Tissue-Specific
comp20385_c0_seq1	---NA---	7	0.33	1	Tissue-Specific
comp213999_c0_seq1	0	7	0.33	1	Tissue-Specific
comp216712_c0_seq1	0	7	0.33	1	Tissue-Specific
comp30431_c0_seq1	---NA---	7	0.33	1	Tissue-Specific
comp44928_c0_seq1	---NA---	7	0.67	1	Tissue-Specific
comp345671_c0_seq1	---NA---	7	0.67	1	Tissue-Specific
comp151407_c0_seq1	---NA---	7	0.67	1	Tissue-Specific
comp174151_c0_seq1	---NA---	7	1	1	Tissue-Specific
comp185921_c0_seq1	---NA---	7	1	1	Tissue-Specific
comp1154_c0_seq1	---NA---	7	1	1	Tissue-Specific
comp40329_c1_seq1	---NA---	7	1.33	1	Tissue-Specific
comp148017_c0_seq1	---NA---	7	1.67	0.97	Tissue-Specific
comp416878_c0_seq1	---NA---	7	1.67	1	Tissue-Specific
comp171863_c0_seq1	---NA---	7	1.67	1	Tissue-Specific
comp173566_c0_seq1	---NA---	7	2	0.98	Tissue-Specific
comp46177_c0_seq1	---NA---	7	2	1	Tissue-Specific
comp227068_c0_seq1	0	7	2.33	0.95	Tissue-Specific
comp34810_c0_seq1	---NA---	7	2.33	1	Tissue-Specific
comp56318_c3_seq29	---NA---	7	1.1	0.99	Tissue-Specific
comp56223_c2_seq21	---NA---	6.94	0.31	1	Tissue-Specific
comp55304_c1_seq9	fch domain only protein 2-like isoform 2	6.93	0	1	Tissue-Specific
comp56139_c6_seq24	---NA---	6.93	2.5	0.99	Tissue-Specific
comp50807_c0_seq1	---NA---	6.92	0.67	0.99	Tissue-Specific
comp54041_c0_seq2	conserved hypothetical protein	6.85	2.42	0.98	Tissue-Specific
comp56775_c0_seq8	---NA---	6.83	0.08	1	Tissue-Specific
comp55658_c1_seq6	---NA---	6.8	0.29	1	Tissue-Specific
comp46576_c0_seq3	---NA---	6.78	1.15	1	Tissue-Specific
comp293977_c0_seq1	---NA---	6.67	0	1	Tissue-Specific
comp7290_c0_seq1	---NA---	6.67	0	1	Tissue-Specific
comp55238_c2_seq1	---NA---	6.67	0	1	Tissue-Specific
comp108738_c0_seq1	---NA---	6.67	0	1	Tissue-Specific
comp260509_c0_seq1	0	6.67	0	1	Tissue-Specific
comp43808_c0_seq1	---NA---	6.67	0	1	Tissue-Specific
comp158039_c0_seq1	---NA---	6.67	0	1	Tissue-Specific
comp360225_c0_seq1	---NA---	6.67	0	1	Tissue-Specific
comp288495_c0_seq1	---NA---	6.67	0	1	Tissue-Specific
comp20365_c0_seq1	---NA---	6.67	0	1	Tissue-Specific
comp250869_c0_seq1	0	6.67	0	1	Tissue-Specific
comp32831_c0_seq1	---NA---	6.67	0	1	Tissue-Specific
comp119265_c0_seq1	---NA---	6.67	0	1	Tissue-Specific
comp384988_c0_seq1	---NA---	6.67	0	1	Tissue-Specific
comp87243_c0_seq1	---NA---	6.67	0	1	Tissue-Specific
comp13184_c0_seq1	---NA---	6.67	0	1	Tissue-Specific
comp249096_c0_seq1	0	6.67	0	1	Tissue-Specific
comp231804_c0_seq1	0	6.67	0	1	Tissue-Specific
comp56612_c1_seq2	---NA---	6.67	0	1	Tissue-Specific
comp27419_c1_seq1	---NA---	6.67	0	1	Tissue-Specific
comp46453_c1_seq1	---NA---	6.67	0	1	Tissue-Specific
comp250704_c0_seq1	0	6.67	0	1	Tissue-Specific
comp206925_c0_seq1	0	6.67	0	1	Tissue-Specific
comp269715_c0_seq1	0	6.67	0	1	Tissue-Specific
comp48963_c0_seq1	---NA---	6.67	0	1	Tissue-Specific
comp56093_c1_seq1	---NA---	6.67	0	1	Tissue-Specific
comp719_c1_seq1	PREDICTED: uncharacterized protein LOC593916	6.67	0.33	0.96	Tissue-Specific
comp55473_c6_seq1	---NA---	6.67	0.33	0.96	Tissue-Specific
comp1866_c0_seq1	pol polyprotein	6.67	0.33	1	Tissue-Specific
comp209952_c0_seq1	0	6.67	0.33	1	Tissue-Specific
comp315067_c0_seq1	---NA---	6.67	0.33	1	Tissue-Specific
comp53728_c0_seq1	beta 1-like 2	6.67	0.33	1	Tissue-Specific
comp56780_c13_seq2	---NA---	6.67	0.67	0.99	Tissue-Specific
comp57003_c1_seq16	---NA---	6.67	0.67	1	Tissue-Specific
comp165800_c0_seq1	---NA---	6.67	0.67	1	Tissue-Specific
comp56059_c2_seq4	---NA---	6.67	0.67	1	Tissue-Specific
comp136898_c0_seq1	---NA---	6.67	0.67	1	Tissue-Specific
comp311031_c0_seq1	---NA---	6.67	0.97	1	Tissue-Specific
comp56640_c0_seq1	---NA---	6.67	1.33	1	Tissue-Specific
comp47505_c1_seq1	PREDICTED: uncharacterized protein LOC579970	6.67	1.33	1	Tissue-Specific
comp185622_c0_seq1	---NA---	6.67	1.33	1	Tissue-Specific
comp242735_c0_seq1	0	6.67	1.33	1	Tissue-Specific
comp226452_c0_seq1	0	6.67	1.33	1	Tissue-Specific
comp128514_c0_seq1	---NA---	6.67	1.67	1	Tissue-Specific
comp32168_c0_seq1	---NA---	6.67	2	0.99	Tissue-Specific
comp226376_c0_seq1	0	6.67	2	1	Tissue-Specific
comp46370_c0_seq1	---NA---	6.67	2.67	1	Tissue-Specific
comp29156_c0_seq1	---NA---	6.67	2.67	1	Tissue-Specific
comp77926_c0_seq1	---NA---	6.67	2.67	1	Tissue-Specific
comp53475_c0_seq4	camp response element-binding protein	6.53	0.71	1	Tissue-Specific
comp56307_c4_seq20	tbc1 domain family member 24-like isoform 1	6.52	2.92	0.99	Tissue-Specific
comp46258_c0_seq2	---NA---	6.5	1.67	0.95	Tissue-Specific
comp56999_c1_seq23	PREDICTED: hypothetical protein LOC100570122	6.49	0.06	1	Tissue-Specific
comp56771_c0_seq2	---NA---	6.49	0	1	Tissue-Specific
comp54212_c0_seq15	facilitated trehalose transporter tret1-like	6.48	0.09	1	Tissue-Specific
comp54581_c3_seq2	---NA---	6.45	0.79	1	Tissue-Specific
comp54224_c0_seq3	---NA---	6.42	2.45	1	Tissue-Specific
comp55624_c1_seq17	---NA---	6.39	2.05	0.99	Tissue-Specific
comp20334_c0_seq2	---NA---	6.35	1.67	1	Tissue-Specific
comp56687_c2_seq9	---NA---	6.35	2.94	0.99	Tissue-Specific
comp33934_c0_seq1	---NA---	6.33	0	0.99	Tissue-Specific
comp1000_c0_seq1	---NA---	6.33	0	0.99	Tissue-Specific
comp30966_c0_seq1	---NA---	6.33	0	0.99	Tissue-Specific
comp235029_c0_seq1	0	6.33	0	0.99	Tissue-Specific
comp39027_c0_seq1	---NA---	6.33	0	0.99	Tissue-Specific
comp232005_c0_seq1	0	6.33	0	0.99	Tissue-Specific
comp32684_c0_seq1	---NA---	6.33	0	0.99	Tissue-Specific
comp36700_c1_seq1	---NA---	6.33	0	0.99	Tissue-Specific
comp298044_c0_seq1	---NA---	6.33	0	0.99	Tissue-Specific
comp40278_c0_seq1	---NA---	6.33	0	0.99	Tissue-Specific
comp366855_c0_seq1	---NA---	6.33	0	0.99	Tissue-Specific
comp201350_c0_seq1	0	6.33	0	0.99	Tissue-Specific
comp280302_c0_seq1	0	6.33	0	0.99	Tissue-Specific
comp33846_c1_seq1	---NA---	6.33	0	0.99	Tissue-Specific
comp42930_c1_seq1	---NA---	6.33	0	0.99	Tissue-Specific
comp332703_c0_seq1	---NA---	6.33	0	0.99	Tissue-Specific
comp136962_c0_seq1	---NA---	6.33	0	0.99	Tissue-Specific
comp317620_c0_seq1	---NA---	6.33	0	0.99	Tissue-Specific
comp37519_c0_seq1	---NA---	6.33	0	0.99	Tissue-Specific
comp131342_c0_seq1	---NA---	6.33	0	0.99	Tissue-Specific
comp143594_c0_seq1	---NA---	6.33	0	0.99	Tissue-Specific
comp26051_c0_seq1	---NA---	6.33	0	0.99	Tissue-Specific
comp55089_c3_seq2	---NA---	6.33	0	0.99	Tissue-Specific
comp316327_c0_seq1	---NA---	6.33	0	0.99	Tissue-Specific
comp48690_c0_seq1	hypothetical protein KGM_13788	6.33	0	0.99	Tissue-Specific
comp29582_c0_seq1	tpa: gag-pol polyprotein	6.33	0	0.99	Tissue-Specific
comp41860_c0_seq1	---NA---	6.33	0	0.99	Tissue-Specific
comp142639_c0_seq1	---NA---	6.33	0	0.99	Tissue-Specific
comp43101_c0_seq1	---NA---	6.33	0	0.99	Tissue-Specific
comp35106_c1_seq1	---NA---	6.33	0	0.99	Tissue-Specific
comp3692_c0_seq1	---NA---	6.33	0	0.99	Tissue-Specific
comp284524_c0_seq1	0	6.33	0.33	1	Tissue-Specific
comp36337_c0_seq1	---NA---	6.33	0.33	1	Tissue-Specific
comp150995_c0_seq1	---NA---	6.33	0.33	1	Tissue-Specific
comp35740_c1_seq1	transposable element tc3 transposase	6.33	0.33	1	Tissue-Specific
comp172632_c0_seq1	---NA---	6.33	0.33	1	Tissue-Specific
comp357738_c0_seq1	---NA---	6.33	0.33	1	Tissue-Specific
comp46209_c1_seq1	---NA---	6.33	0.33	1	Tissue-Specific
comp30147_c0_seq1	---NA---	6.33	0.33	1	Tissue-Specific
comp6988_c0_seq1	---NA---	6.33	0.33	1	Tissue-Specific
comp79783_c0_seq1	---NA---	6.33	0.67	1	Tissue-Specific
comp57699_c0_seq1	---NA---	6.33	0.67	1	Tissue-Specific
comp46117_c0_seq1	---NA---	6.33	0.67	1	Tissue-Specific
comp50213_c0_seq1	---NA---	6.33	1	0.95	Tissue-Specific
comp152838_c0_seq1	---NA---	6.33	1	0.97	Tissue-Specific
comp154527_c0_seq1	---NA---	6.33	1	1	Tissue-Specific
comp56203_c3_seq3	---NA---	6.33	1.33	0.98	Tissue-Specific
comp276551_c0_seq1	calcium-activated potassium channel alpha subunit	6.33	1.33	1	Tissue-Specific
comp111600_c0_seq1	---NA---	6.33	1.33	1	Tissue-Specific
comp53360_c1_seq3	---NA---	6.33	1.33	1	Tissue-Specific
comp55966_c2_seq2	---NA---	6.33	1.57	1	Tissue-Specific
comp164790_c0_seq1	---NA---	6.33	1.67	0.99	Tissue-Specific
comp38921_c0_seq1	retrovirus-related pol polyprotein from transposon tnt 1-94	6.33	2.33	0.99	Tissue-Specific
comp19584_c1_seq1	---NA---	6.33	2.33	0.99	Tissue-Specific
comp55653_c2_seq1	---NA---	6.33	2.33	1	Tissue-Specific
comp5450_c0_seq1	---NA---	6.33	2.33	1	Tissue-Specific
comp48920_c0_seq1	PREDICTED: hypothetical protein LOC100574360	6.33	2.67	0.99	Tissue-Specific
comp57090_c0_seq6	zinc finger bed domain-containing protein 5- partial	6.32	0.55	0.99	Tissue-Specific
comp56906_c4_seq13	---NA---	6.31	1.72	0.96	Tissue-Specific
comp54901_c0_seq7	fanconi complementation group i	6.29	0.5	0.99	Tissue-Specific
comp46725_c0_seq1	---NA---	6.28	1.6	0.98	Tissue-Specific
comp56098_c0_seq4	---NA---	6.26	0	0.99	Tissue-Specific
comp50887_c0_seq2	---NA---	6.25	0.33	1	Tissue-Specific
comp56389_c2_seq1	---NA---	6.21	0.12	1	Tissue-Specific
comp55675_c0_seq3	---NA---	6.16	1.71	1	Tissue-Specific
comp56422_c2_seq6	---NA---	6.14	0.01	1	Tissue-Specific
comp56223_c2_seq35	---NA---	6.11	1.73	1	Tissue-Specific
comp40590_c0_seq1	low quality protein: alpha-l-iduronidase-like	6.05	0.86	1	Tissue-Specific
comp167872_c0_seq1	---NA---	6	0	0.98	Tissue-Specific
comp44984_c0_seq1	---NA---	6	0	0.98	Tissue-Specific
comp382188_c0_seq1	---NA---	6	0	0.98	Tissue-Specific
comp35063_c0_seq1	---NA---	6	0	0.98	Tissue-Specific
comp526245_c0_seq1	---NA---	6	0	0.98	Tissue-Specific
comp54209_c0_seq6	---NA---	6	0	0.98	Tissue-Specific
comp29223_c0_seq1	---NA---	6	0	0.98	Tissue-Specific
comp55569_c1_seq6	---NA---	6	0	0.98	Tissue-Specific
comp268291_c0_seq1	0	6	0	0.98	Tissue-Specific
comp195444_c0_seq1	0	6	0	0.98	Tissue-Specific
comp209336_c0_seq1	0	6	0	0.98	Tissue-Specific
comp226146_c0_seq1	0	6	0	0.98	Tissue-Specific
comp194131_c0_seq1	0	6	0	0.98	Tissue-Specific
comp33045_c0_seq1	---NA---	6	0	0.98	Tissue-Specific
comp359628_c0_seq1	polyprotein of retroviral	6	0	0.98	Tissue-Specific
comp148657_c0_seq1	---NA---	6	0	0.98	Tissue-Specific
comp229234_c0_seq1	0	6	0	0.98	Tissue-Specific
comp47914_c1_seq1	---NA---	6	0	0.98	Tissue-Specific
comp131363_c0_seq1	---NA---	6	0	0.98	Tissue-Specific
comp17531_c0_seq1		6	0	0.98	Tissue-Specific
comp183787_c0_seq1	---NA---	6	0	0.98	Tissue-Specific
comp117515_c0_seq1	---NA---	6	0	0.98	Tissue-Specific
comp12537_c0_seq1	---NA---	6	0	0.98	Tissue-Specific
comp49080_c0_seq1	---NA---	6	0	0.98	Tissue-Specific
comp138622_c0_seq1	---NA---	6	0.33	1	Tissue-Specific
comp275061_c0_seq1	0	6	0.33	1	Tissue-Specific
comp182626_c0_seq1	---NA---	6	0.33	1	Tissue-Specific
comp243163_c0_seq1	0	6	0.33	1	Tissue-Specific
comp33671_c0_seq1	---NA---	6	0.33	1	Tissue-Specific
comp226414_c0_seq1	0	6	0.67	0.99	Tissue-Specific
comp120732_c0_seq1	lactase-phlorizin hydrolase	6	0.67	1	Tissue-Specific
comp450649_c0_seq1	---NA---	6	0.67	1	Tissue-Specific
comp56822_c1_seq1	---NA---	6	0.67	1	Tissue-Specific
comp25757_c0_seq1	---NA---	6	0.67	1	Tissue-Specific
comp280224_c0_seq1	0	6	0.67	1	Tissue-Specific
comp163321_c0_seq1	---NA---	6	1	0.98	Tissue-Specific
comp115241_c0_seq1	---NA---	6	1	0.99	Tissue-Specific
comp185455_c0_seq1	GI16367	6	1	1	Tissue-Specific
comp37378_c0_seq2	---NA---	6	1.33	1	Tissue-Specific
comp53276_c0_seq1	---NA---	6	1.33	1	Tissue-Specific
comp51538_c0_seq10	pro-pol polyprotein	6	1.67	0.96	Tissue-Specific
comp125945_c0_seq1	---NA---	6	1.67	1	Tissue-Specific
comp56406_c0_seq2	transposable element tc3 transposase	6	1.67	1	Tissue-Specific
comp46876_c0_seq1	---NA---	6	2.33	0.98	Tissue-Specific
comp129355_c0_seq1	---NA---	6	2.67	1	Tissue-Specific
comp105781_c0_seq1	---NA---	6	2.67	1	Tissue-Specific
comp52672_c0_seq2	upf0533 protein c5orf44 homolog	5.95	0.25	1	Tissue-Specific
comp54868_c3_seq6	gamma glutamyl transpeptidase	5.93	0.07	1	Tissue-Specific
comp56284_c1_seq18	2-oxoisovalerate dehydrogenase subunit mitochondrial-like	5.92	0.01	0.99	Tissue-Specific
comp53146_c0_seq3	---NA---	5.88	1.21	0.99	Tissue-Specific
[truncated: 2,630 more rows]
