# Supplementary material for: Differential expression of endogenous plant cell wall degrading enzyme genes in the stick insect (Phasmatodea) midgut
Source: BMC Genomics. 2014 Oct 21;15(1):917. doi: 10.1186/1471-2164-15-917 (PMC4221708; doi:10.1186/1471-2164-15-917)
Supplement: Supplementary file 12 — Additional file 12: Table S13: The most differentially expressed genes (DEGs) in the P. schultei PMG. Includes genes found in both or only one tissue type. Means measured in RPKM. PPDE = Posterior Probability of Differential Expression. Annotations made with Blast2GO. (XLS 3 MB) [file 12864_2014_6620_MOESM12_ESM.xls]

## Sheet: Sheet1
DEGs upregulated in PMG	Annotation	mean AMG (RPKM)	mean PMG (RPKM)	PPDE	ratio (AMG/PMG)
comp57006_c3_seq24	PREDICTED: hypothetical protein LOC100741250	1.46	27172.6	1	Tissue-specific
comp57260_c0_seq1	zinc metalloproteinase nas-15-like	2.33	11916.6	1	Tissue-specific
comp57532_c0_seq1	protein 5nuc-like	1	7669.32	1	Tissue-specific
comp57006_c3_seq36	aminopeptidase n-like	0.41	6532.57	1	Tissue-specific
comp45207_c0_seq2	trypsin zeta-like	1	6164.1	1	Tissue-specific
comp57006_c3_seq9	aminopeptidase n-like	2.15	5745.35	1	Tissue-specific
comp56516_c0_seq4	aminopeptidase n-like	0.45	5439.09	1	Tissue-specific
comp56436_c1_seq6	rieske-domain protein neverland	1.86	4249.56	1	Tissue-specific
comp57006_c3_seq7	aminopeptidase n-like	1.61	4048.77	1	Tissue-specific
comp51170_c0_seq1	sodium-dependent nutrient amino acid	0.67	3957.07	1	Tissue-specific
comp55827_c3_seq32	kda midgut protein	0	3896.38	1	Tissue-specific
comp57896_c0_seq1	sulfate transporter	2.67	3734.95	1	Tissue-specific
comp55829_c4_seq17	---NA---	0	3658.94	1	Tissue-specific
comp56316_c1_seq6		1.85	3547.66	1	Tissue-specific
comp56112_c4_seq17	isoform a	0	3540.83	1	Tissue-specific
comp55946_c1_seq49	chymotrypsin	0.33	3268.55	1	Tissue-specific
comp57006_c3_seq14	aminopeptidase n	0	3133.39	1	Tissue-specific
comp57006_c3_seq10	aminopeptidase n	0.8	2945.93	1	Tissue-specific
comp55946_c1_seq47	---NA---	0.17	2706.44	1	Tissue-specific
comp56516_c0_seq2	aminopeptidase n	1.33	2649.88	1	Tissue-specific
comp55889_c4_seq4		2.55	2648.78	1	Tissue-specific
comp57420_c0_seq1	---NA---	0	2217.86	1	Tissue-specific
comp56473_c2_seq1	calcium calmodulin-dependent 3 -cyclic nucleotide phosphodiesterase 1c-like	2.67	2032.84	1	Tissue-specific
comp54471_c0_seq1	---NA---	2.67	1972.17	1	Tissue-specific
comp56112_c4_seq8	isoform a	0	1863.34	1	Tissue-specific
comp58228_c0_seq1	midgut chitinase	0.33	1776.67	1	Tissue-specific
comp56516_c0_seq3	aminopeptidase n	1	1666.92	1	Tissue-specific
comp57722_c0_seq1	---NA---	0.33	1557.65	1	Tissue-specific
comp56923_c4_seq1	aminopeptidase n	2.33	1545.67	1	Tissue-specific
comp58549_c0_seq1	udp-glucuronosyltransferase 2b10-like	0.67	1526.33	1	Tissue-specific
comp49641_c0_seq2	gelsolin	2.89	1444.11	1	Tissue-specific
comp59196_c0_seq1	death associated protein	1.67	1341	1	Tissue-specific
comp56443_c4_seq9	---NA---	0	1319.62	1	Tissue-specific
comp57009_c0_seq19	---NA---	0	1308.27	1	Tissue-specific
comp22775_c0_seq1	isoform e	1	1287.77	1	Tissue-specific
comp57006_c3_seq13	aminopeptidase n-like	1.09	1284.18	1	Tissue-specific
comp51693_c0_seq1	carbonic anhydrase	1.67	1266.64	1	Tissue-specific
comp56243_c0_seq4	cp6k1_blage ame: full=cytochrome p450 6k1 ame: full=cypvik1	0	1258.07	1	Tissue-specific
comp53032_c0_seq3	sb:cb283 protein	0.48	1220.21	1	Tissue-specific
comp53850_c0_seq1	AGAP000190-PA	0	1181.7	1	Tissue-specific
comp57006_c3_seq34	aminopeptidase n	0.67	1160.48	1	Tissue-specific
comp56499_c3_seq13		1.33	1144.39	1	Tissue-specific
comp56550_c0_seq4	jerky protein homolog-like	0.4	1113.7	1	Tissue-specific
comp57757_c0_seq1	---NA---	0.67	1087.67	1	Tissue-specific
comp56786_c4_seq2	facilitated trehalose transporter tret1-like	2.67	1051.96	1	Tissue-specific
comp51650_c0_seq2	PREDICTED: uncharacterized protein ZK1073.1-like	0	1015.77	1	Tissue-specific
comp56860_c1_seq5	50 kda midgut protein	0	1014.88	1	Tissue-specific
comp56436_c1_seq1	rieske-domain protein neverland	0.96	977.23	1	Tissue-specific
comp55017_c1_seq5		1.48	964.43	1	Tissue-specific
comp51693_c0_seq2	carbonic anhydrase	0.67	935.69	1	Tissue-specific
comp55723_c0_seq2	---NA---	0	927.13	1	Tissue-specific
comp56243_c0_seq2	cp6k1_blage ame: full=cytochrome p450 6k1 ame: full=cypvik1	0	914.22	1	Tissue-specific
comp57006_c3_seq23	aminopeptidase n-like	0.1	897.15	1	Tissue-specific
comp56112_c4_seq13	isoform a	0	842.88	1	Tissue-specific
comp54087_c0_seq2	organic cation transporter	2.67	827.08	1	Tissue-specific
comp56923_c0_seq1	aminopeptidase n	1.67	822.67	1	Tissue-specific
comp36091_c0_seq1	eukaryotic translation initiation factor 3 subunit b	0	822.59	1	Tissue-specific
comp55827_c3_seq45	---NA---	0	814.81	1	Tissue-specific
comp44010_c0_seq1	alkaline ceramidase-like isoform 1	1	813.02	1	Tissue-specific
comp56431_c2_seq32	udp-glucuronosyltransferase 2b10-like	0.38	787.84	1	Tissue-specific
comp55637_c2_seq1	---NA---	2.03	780.84	1	Tissue-specific
comp56263_c2_seq3	---NA---	1	771	1	Tissue-specific
comp54134_c0_seq3	calpain-a-like isoform 1	0	749.17	1	Tissue-specific
comp56587_c1_seq2	---NA---	1	746.34	1	Tissue-specific
comp55827_c3_seq21	---NA---	0.77	735.45	1	Tissue-specific
comp57006_c3_seq27	aminopeptidase n	0.33	731.67	1	Tissue-specific
comp56094_c0_seq2	---NA---	2	708.35	1	Tissue-specific
comp57802_c0_seq1	---NA---	1.67	708	1	Tissue-specific
comp45361_c0_seq1	---NA---	1.33	707.08	1	Tissue-specific
comp49458_c0_seq1	bag family molecular chaperone regulator 2-like	0	705.84	1	Tissue-specific
comp22886_c0_seq1	sodium-independent sulfate anion transporter-like	0.67	692.67	1	Tissue-specific
comp49158_c0_seq1	cg13913 cg13913-pa	2.67	655.01	1	Tissue-specific
comp56727_c1_seq7	---NA---	0	652.44	1	Tissue-specific
comp53425_c0_seq1	sulfate transporter	0	623.33	1	Tissue-specific
comp54351_c0_seq1	copper chaperone	0	598.58	1	Tissue-specific
comp54725_c0_seq9	protein-methionine sulfoxide oxidase mical-like	0.01	584.69	1	Tissue-specific
comp54675_c0_seq3	hypothetical protein YQE_04254, partial	1.79	574.96	1	Tissue-specific
comp55921_c1_seq4	acyl-coenzyme a oxidase	0	569.88	1	Tissue-specific
comp56431_c2_seq6	udp-glucuronosyltransferase 2b10-like	0.24	564.54	1	Tissue-specific
comp54680_c0_seq4	---NA---	0	561.7	1	Tissue-specific
comp54070_c0_seq2	solute carrier organic anion transporter family member 5a1-like	2.67	548	0.99	Tissue-specific
comp54080_c0_seq5	GA18114	2.26	546.67	1	Tissue-specific
comp51170_c0_seq3	sodium-dependent nutrient amino acid	1.33	543.38	1	Tissue-specific
comp56814_c0_seq12	nuclear protein	0	533.17	1	Tissue-specific
comp24665_c0_seq2	---NA---	0	532.81	1	Tissue-specific
comp56339_c2_seq6	---NA---	0.33	521.34	1	Tissue-specific
comp38600_c1_seq1	---NA---	1.33	521.15	1	Tissue-specific
comp35658_c0_seq2	sodium-dependent phosphate transporter	1	516.34	1	Tissue-specific
comp57006_c3_seq15	aminopeptidase n	0	516.21	1	Tissue-specific
comp54376_c0_seq30		0	509.57	1	Tissue-specific
comp54212_c0_seq6	facilitated trehalose transporter tret1-like	0	494.73	1	Tissue-specific
comp57408_c0_seq1	---NA---	1.33	488.48	1	Tissue-specific
comp55076_c1_seq5	---NA---	0.33	481.04	1	Tissue-specific
comp56786_c4_seq5	---NA---	0.33	467.6	1	Tissue-specific
comp56462_c0_seq6	PREDICTED: hypothetical protein LOC100571634	0	466.94	1	Tissue-specific
comp44827_c1_seq1	phosphoglucose isomerase	1.33	463.49	1	Tissue-specific
comp40089_c0_seq1	inwardly rectifying k+ channel	0.99	461.1	1	Tissue-specific
comp53185_c0_seq1	protein fam13b-like	0	452.7	1	Tissue-specific
comp51407_c0_seq1	---NA---	2	449	1	Tissue-specific
comp54351_c0_seq8	copper chaperone	0	447.25	1	Tissue-specific
comp56923_c5_seq1		0.33	437.67	1	Tissue-specific
comp51293_c0_seq1	serine protease1 2	0	436.67	1	Tissue-specific
comp54361_c0_seq1	hex homeobox	0.33	430	1	Tissue-specific
comp54350_c0_seq12	---NA---	2.3	424.63	1	Tissue-specific
comp56431_c2_seq37	udp-glucuronosyltransferase 2b10-like	0	423.97	1	Tissue-specific
comp51371_c0_seq1	---NA---	0	423.12	1	Tissue-specific
comp53309_c1_seq2	---NA---	1.67	422.39	1	Tissue-specific
comp53890_c0_seq1	protein drumstick-like	1.33	421.72	1	Tissue-specific
comp49521_c0_seq2	rho-type gtpase activating	0	411.6	1	Tissue-specific
comp56237_c9_seq4	---NA---	1.33	409.75	1	Tissue-specific
comp54680_c0_seq3	---NA---	0.96	403.6	1	Tissue-specific
comp54680_c0_seq2	---NA---	0.71	400.1	1	Tissue-specific
comp43755_c0_seq1	serine protease1 2	0	395.86	1	Tissue-specific
comp54725_c0_seq11		0.06	393.9	1	Tissue-specific
comp52545_c0_seq2	---NA---	0.82	383.82	1	Tissue-specific
comp54376_c0_seq6		0	383.53	1	Tissue-specific
comp54439_c0_seq4	ap-1 complex subunit gamma-1-like isoform 2	0	383.44	1	Tissue-specific
comp54725_c0_seq7		0.05	378.62	1	Tissue-specific
comp49641_c0_seq3	gelsolin	2.24	376.88	1	Tissue-specific
comp54994_c5_seq1	---NA---	0	376.06	1	Tissue-specific
comp55320_c3_seq23		0	370.43	1	Tissue-specific
comp53887_c0_seq1		0	368.08	1	Tissue-specific
comp22963_c0_seq1	---NA---	1	365.67	1	Tissue-specific
comp51371_c0_seq2	---NA---	0	364.88	1	Tissue-specific
comp57009_c0_seq18	---NA---	0	362.5	1	Tissue-specific
comp54093_c0_seq8	conserved hypothetical protein	0	359.94	1	Tissue-specific
comp54104_c0_seq6	glycerol kinase 3-like	0	349.03	1	Tissue-specific
comp54600_c0_seq2		0	347.99	1	Tissue-specific
comp58920_c0_seq1	---NA---	0.67	345.78	1	Tissue-specific
comp51275_c0_seq1	lysosomal acid phosphatase	0	344.69	1	Tissue-specific
comp24090_c0_seq1	---NA---	0	340.46	1	Tissue-specific
comp48689_c0_seq1	protein singed wings 2-like	2.67	339	1	Tissue-specific
comp22409_c0_seq2	---NA---	1.33	337.53	1	Tissue-specific
comp53145_c0_seq2	homeobox protein	0	337.13	1	Tissue-specific
comp51371_c0_seq4	---NA---	0	333.7	1	Tissue-specific
comp45207_c0_seq1	trypsin zeta-like	1.33	332.03	1	Tissue-specific
comp54355_c0_seq1	sodium-dependent phosphate transporter	0	331.01	1	Tissue-specific
comp55320_c3_seq4	neuronal calcium	0	330.05	1	Tissue-specific
comp35425_c0_seq1	allatostatin neuropeptide precursor	1	326.33	1	Tissue-specific
comp54245_c0_seq1	enzymatic polyprotein endonuclease reverse	0.33	319.33	1	Tissue-specific
comp56431_c2_seq35	udp-glucuronosyltransferase 2b14-like	0	318.91	1	Tissue-specific
comp56848_c1_seq9	PREDICTED: uncharacterized protein K02A2.6-like	0	311.99	1	Tissue-specific
comp56727_c0_seq2	growth factor independent 1 transcription repressor	0	311.93	1	Tissue-specific
comp54093_c0_seq9	conserved hypothetical protein	0	309.63	1	Tissue-specific
comp54376_c0_seq27		0	307.09	1	Tissue-specific
comp56396_c0_seq5	---NA---	0	304	1	Tissue-specific
comp53753_c0_seq4	PREDICTED: uncharacterized protein LOC100872485	0	300.14	1	Tissue-specific
comp53917_c1_seq1	bromo adjacent homology domain containing	2.16	296.02	1	Tissue-specific
comp45961_c0_seq4	rho-related btb domain-containing protein 2	0	295.64	1	Tissue-specific
comp64648_c0_seq1	hypothetical protein AaeL_AAEL006207	0	294	1	Tissue-specific
comp54994_c5_seq4	unknown	2.87	292.47	1	Tissue-specific
comp56944_c0_seq1	---NA---	1.67	291.67	1	Tissue-specific
comp45897_c0_seq2	facilitated trehalose transporter tret1-like	0	291.14	1	Tissue-specific
comp38689_c2_seq1	cytochrome partial	2.33	289.33	1	Tissue-specific
comp44194_c0_seq1	---NA---	1	288.7	1	Tissue-specific
comp44996_c0_seq4	aquaporin aqpcic	0	288.07	1	Tissue-specific
comp51616_c1_seq1	phospholipid scramblase 1-like isoform x2	0	284.95	1	Tissue-specific
comp56469_c0_seq20	nadh dehydrogenase fe-s protein 15kda (nadh-coenzyme q reductase)	1.21	280.28	1	Tissue-specific
comp57009_c0_seq7	---NA---	0	279.7	1	Tissue-specific
comp55946_c1_seq26	---NA---	0.34	279.17	1	Tissue-specific
comp56094_c0_seq18	---NA---	0	277.22	1	Tissue-specific
comp55474_c1_seq5	ubiquitin carboxyl-terminal hydrolase cyld-like	0	268.75	1	Tissue-specific
comp56786_c4_seq1	facilitated trehalose transporter tret1-like	0	267.47	1	Tissue-specific
comp56302_c0_seq1	PREDICTED: hypothetical protein LOC100575450	2.67	265.79	1	Tissue-specific
comp51878_c0_seq2	histidine ammonia-lyase	0	265.43	1	Tissue-specific
comp55827_c3_seq26	protein npc2 homolog	0	265.3	1	Tissue-specific
comp55026_c0_seq1	monocarboxylate transporter	0	265.1	1	Tissue-specific
comp56499_c3_seq18	serpin b8	0	264.79	1	Tissue-specific
comp56784_c2_seq1		1.67	263.67	1	Tissue-specific
comp49331_c1_seq1	elongation of very long chain fatty acids protein aael008004-like	0	261.88	1	Tissue-specific
comp55818_c0_seq1		0.01	260.62	1	Tissue-specific
comp55593_c0_seq2	class a rhodopsin-like g-protein coupled receptor	0	259.74	1	Tissue-specific
comp54107_c0_seq1	---NA---	0	256.88	1	Tissue-specific
comp54940_c0_seq1	hypothetical protein IscW_ISCW007056	0.67	255.99	1	Tissue-specific
comp56361_c0_seq21	gtp binding protein	0	255.69	1	Tissue-specific
comp53741_c0_seq5	lim domain and actin-binding protein 1	0	252.76	1	Tissue-specific
comp57028_c0_seq6	PREDICTED: uncharacterized protein K02A2.6-like, partial	1.09	249.32	1	Tissue-specific
comp56058_c0_seq16		0	248.35	1	Tissue-specific
comp53232_c1_seq2	---NA---	1.67	247.78	1	Tissue-specific
comp55862_c2_seq10	cugbp elav-like family member 2-like	0	246.08	1	Tissue-specific
comp55134_c0_seq1	---NA---	0.33	242.67	1	Tissue-specific
comp55413_c0_seq10	Paxillin	0.02	239.77	1	Tissue-specific
comp54692_c1_seq6	protein homolog	0	239.63	1	Tissue-specific
comp54546_c0_seq3	echinoderm microtubule-associated 2-like isoform 1	0	238.46	1	Tissue-specific
comp56173_c11_seq7	---NA---	1.72	236.2	1	Tissue-specific
comp65678_c0_seq1	---NA---	1	233.33	1	Tissue-specific
comp55946_c1_seq54	trypsin	0.33	233.12	1	Tissue-specific
comp36723_c0_seq1	---NA---	0.67	232	1	Tissue-specific
comp55994_c7_seq6		0	231.89	1	Tissue-specific
comp55438_c1_seq2	lysosomal acid phosphatase	0	231.87	1	Tissue-specific
comp53741_c0_seq8	lim domain and actin-binding protein 1	0	229.67	1	Tissue-specific
comp56042_c0_seq6	hypothetical protein CAPTEDRAFT_214721	0	228.46	1	Tissue-specific
comp51218_c0_seq2	---NA---	1.67	227.56	1	Tissue-specific
comp56218_c7_seq10	protein fam210b-like	0	226.55	1	Tissue-specific
comp55148_c1_seq1	---NA---	0.67	223	1	Tissue-specific
comp50974_c0_seq1	---NA---	0	222	1	Tissue-specific
comp51007_c0_seq1	dna polymerase delta catalytic subunit-like	0	222	1	Tissue-specific
comp54107_c1_seq1	---NA---	0	220.84	1	Tissue-specific
comp37296_c0_seq1	cationic amino acid transporter 4	0	220.28	1	Tissue-specific
comp61186_c0_seq1	pituitary homeobox1	0	219.67	1	Tissue-specific
comp55819_c0_seq2	---NA---	0.67	218.66	1	Tissue-specific
comp56215_c3_seq2	riboflavin kinase-like	0	218.57	1	Tissue-specific
comp53741_c0_seq6	PREDICTED: hypothetical protein LOC100742929	2.31	217.28	1	Tissue-specific
comp42992_c0_seq4	---NA---	0	217.02	1	Tissue-specific
comp53998_c0_seq1	cugbp elav-like family member 4-like isoform 3	0	215.33	1	Tissue-specific
comp56642_c1_seq30	---NA---	0	215.23	1	Tissue-specific
comp55783_c1_seq8	probable histone-binding protein caf1-like	0.13	215.15	1	Tissue-specific
comp54675_c0_seq1	PREDICTED: similar to harmonin	1.49	214.83	1	Tissue-specific
comp57022_c0_seq1	zinc finger bed domain-containing protein 5- partial	2.63	212.57	1	Tissue-specific
comp56417_c2_seq1	PREDICTED: hypothetical protein LOC100679661	2.93	212.05	1	Tissue-specific
comp21552_c0_seq1	rna-directed dna polymerase from mobile element jockey-like	0	212	1	Tissue-specific
comp55366_c0_seq2	---NA---	1.85	211.97	1	Tissue-specific
comp54080_c0_seq3	major facilitator superfamily transporter 10	0	205.71	1	Tissue-specific
comp55577_c0_seq1	---NA---	0.33	204.35	1	Tissue-specific
comp46122_c0_seq1	---NA---	1.33	203.93	1	Tissue-specific
comp38689_c1_seq1	---NA---	1.66	202.67	1	Tissue-specific
comp55827_c3_seq35	---NA---	0	201.89	1	Tissue-specific
comp56431_c2_seq19	udp-glucuronosyltransferase 2b14-like	0	200.19	1	Tissue-specific
comp50385_c0_seq2	protein tweety-like	0.14	199.39	1	Tissue-specific
comp56464_c1_seq28	protein gdap2 homolog	1.57	199.03	0.99	Tissue-specific
comp54452_c0_seq4	alkaline tissue-nonspecific isozyme	0	198.84	1	Tissue-specific
comp54682_c0_seq3	---NA---	0	195.9	1	Tissue-specific
comp55898_c0_seq1	---NA---	2.8	195.52	1	Tissue-specific
comp36771_c0_seq2	transposable element tc3 transposase	0	195.38	1	Tissue-specific
comp56748_c6_seq13	---NA---	2.9	193.25	1	Tissue-specific
comp57022_c0_seq3	zinc finger bed domain-containing protein 5- partial	0	192	1	Tissue-specific
comp52706_c0_seq1	hypothetical protein YQE_00657, partial	0	189.47	1	Tissue-specific
comp55706_c4_seq10	---NA---	0.33	189.33	1	Tissue-specific
comp54445_c1_seq2	brain peptide idl-like protein	0.33	188.08	1	Tissue-specific
comp54093_c0_seq3	conserved hypothetical protein	0	187.99	1	Tissue-specific
comp56727_c1_seq6	growth factor	0.33	186.49	1	Tissue-specific
comp54871_c0_seq2	agap009560- partial	1.73	186.46	1	Tissue-specific
comp56690_c9_seq1	serine threonine-protein kinase 17a	0	186.33	1	Tissue-specific
comp55921_c1_seq19	acyl-coenzyme a oxidase	0	185.89	1	Tissue-specific
comp55081_c4_seq8	unknown	0	185.23	1	Tissue-specific
comp57070_c1_seq17	innexin 3	0	184.28	1	Tissue-specific
comp52195_c0_seq3	probable maltase h	0	184.2	1	Tissue-specific
comp53145_c0_seq4	homeobox protein homothorax-like	0	182	1	Tissue-specific
comp56968_c1_seq23	probable cleavage and polyadenylation specificity factor subunit 2-like	0	179.34	1	Tissue-specific
comp56431_c2_seq41	udp-glucuronosyltransferase 2b10-like	0	179.27	1	Tissue-specific
comp78647_c0_seq1	sodium-independent sulfate anion transporter-like	0	178.67	1	Tissue-specific
comp35808_c0_seq1	---NA---	1.33	176	1	Tissue-specific
comp55438_c1_seq1	lysosomal acid phosphatase	0.67	175.67	1	Tissue-specific
comp56917_c0_seq4	PREDICTED: uncharacterized protein LOC100893431	1.57	175.65	1	Tissue-specific
comp53404_c0_seq5	synaptosomal-associated protein 25-like	0	175.37	1	Tissue-specific
comp55946_c1_seq45	---NA---	0.99	174.72	1	Tissue-specific
comp55427_c3_seq5	---NA---	0	173.86	1	Tissue-specific
comp57013_c1_seq2	PREDICTED: uncharacterized protein LOC100200197	0	173.73	1	Tissue-specific
comp47014_c0_seq1	---NA---	0	173.33	1	Tissue-specific
comp42097_c0_seq1	PREDICTED: hypothetical protein LOC100571634	1.62	172.76	1	Tissue-specific
comp55320_c3_seq14	neuronal calcium	0	172.55	1	Tissue-specific
comp54129_c0_seq2	hypothetical protein EAI_04259	1.67	172.15	1	Tissue-specific
comp54376_c0_seq31		0	171.76	1	Tissue-specific
comp56094_c0_seq15	---NA---	0	171.68	1	Tissue-specific
comp50952_c0_seq1	hypothetical protein TcasGA2_TC002276	0	170.67	1	Tissue-specific
comp52504_c0_seq1	---NA---	1.33	170.62	1	Tissue-specific
comp52283_c3_seq1	---NA---	0.67	169	1	Tissue-specific
comp55465_c5_seq19	pogo transposable element with krab isoform cra_b	0	167.12	1	Tissue-specific
comp56583_c1_seq20	---NA---	1	166.38	1	Tissue-specific
comp56996_c1_seq2	---NA---	0.67	165.96	1	Tissue-specific
comp56073_c0_seq25	leucine-rich repeat-containing protein 16a-like isoform 1	0	165.3	1	Tissue-specific
comp56351_c4_seq25	acyl- synthetase long- isoform d	0	164.62	1	Tissue-specific
comp53753_c0_seq5	amp-activated protein gamma regulatory subunit	0	163.52	1	Tissue-specific
comp52073_c0_seq1	hypothetical protein AaeL_AAEL011465	1.22	162.92	1	Tissue-specific
comp56923_c3_seq1	aminopeptidase n-like isoform 1	0.33	162.68	1	Tissue-specific
comp54957_c0_seq4	atp-binding cassette transporter	0	162.15	1	Tissue-specific
comp56263_c0_seq1	---NA---	0.33	160.67	1	Tissue-specific
comp55723_c0_seq1	---NA---	2.33	159.68	1	Tissue-specific
comp56241_c2_seq1	---NA---	0.33	158.67	1	Tissue-specific
comp55862_c2_seq4	cugbp elav-like family member 2 isoform 4	0	158.2	1	Tissue-specific
comp55017_c1_seq2	hypothetical protein TcasGA2_TC012618	0	157.91	1	Tissue-specific
comp56784_c10_seq14	---NA---	0	157.25	1	Tissue-specific
comp53557_c0_seq2	---NA---	1.51	156.67	1	Tissue-specific
comp56499_c3_seq17	serpin b8	0	155.56	1	Tissue-specific
comp85691_c0_seq1	class b secretin-like g-protein coupled receptor	2	155.33	1	Tissue-specific
comp55238_c8_seq16	---NA---	0	154.67	1	Tissue-specific
comp54376_c0_seq37		0	154.61	1	Tissue-specific
comp51981_c0_seq3	oxysterol-binding protein	0	154	1	Tissue-specific
comp54351_c0_seq5	copper chaperone	0	153.75	1	Tissue-specific
comp47029_c1_seq1	guanylate cyclase 32e-like	2.67	152.67	1	Tissue-specific
comp57022_c0_seq5		0	152.39	1	Tissue-specific
comp55593_c0_seq7	class a rhodopsin-like g-protein coupled receptor	0	151.32	1	Tissue-specific
comp46433_c0_seq2	---NA---	0.33	150.55	1	Tissue-specific
comp53576_c0_seq4	male sterility domain-containing	0	150.41	1	Tissue-specific
comp56755_c1_seq1	galactosylceramide sulfotransferase-like	0.09	150.29	1	Tissue-specific
comp56872_c0_seq4	---NA---	0	149.67	1	Tissue-specific
comp54568_c0_seq1	---NA---	0.33	149.1	1	Tissue-specific
comp55708_c1_seq16	---NA---	0	147.52	1	Tissue-specific
comp49641_c0_seq1	gelsolin	1.76	146.86	1	Tissue-specific
comp56937_c4_seq8	---NA---	1.79	146.86	1	Tissue-specific
comp54212_c1_seq1	solute carrier family facilitated glucose transporter member 8	0.87	146.67	1	Tissue-specific
comp49293_c0_seq1	calmodulin-like isoform 2	0	146.26	1	Tissue-specific
comp54888_c0_seq1	neuroglian-like isoform 2	0	145.95	1	Tissue-specific
comp56593_c0_seq29	---NA---	0	144.61	1	Tissue-specific
comp56674_c1_seq1	gag-pol protein	0	144.06	1	Tissue-specific
comp53252_c0_seq4	cg34113 cg34113-pp	0	143.14	1	Tissue-specific
comp71671_c0_seq1	calcitonin gene-related peptide type 1 receptor-like	0.67	143	1	Tissue-specific
comp56462_c0_seq2	hypothetical protein KGM_18541	0	142.64	1	Tissue-specific
comp56058_c0_seq15		0	142.45	1	Tissue-specific
comp55465_c5_seq3	pogo transposable element with krab isoform cra_b	0	142.32	1	Tissue-specific
comp56924_c0_seq17		0	142.31	1	Tissue-specific
comp57148_c0_seq17	probable multidrug resistance-associated protein lethal 03659-like	0	142.14	1	Tissue-specific
comp54134_c0_seq2	calpain-a-like isoform 4	0	141.7	1	Tissue-specific
comp56587_c1_seq3	---NA---	0	141.27	1	Tissue-specific
comp55775_c2_seq3	---NA---	1	140.46	1	Tissue-specific
comp56848_c1_seq13	PREDICTED: uncharacterized protein K02A2.6-like	0	140.3	1	Tissue-specific
comp55818_c0_seq7		0.03	140.23	1	Tissue-specific
comp56462_c0_seq9	---NA---	0	140.21	1	Tissue-specific
comp58285_c0_seq1	---NA---	2.33	140.16	1	Tissue-specific
comp49788_c1_seq6	PREDICTED: hypothetical protein LOC100577844	1.93	139.72	1	Tissue-specific
comp56875_c0_seq4	PREDICTED: hypothetical protein LOC100572977	0	138.88	1	Tissue-specific
comp56550_c0_seq8	PREDICTED: uncharacterized protein LOC593916	2.14	138.73	0.99	Tissue-specific
comp56748_c6_seq11	---NA---	0	137.33	1	Tissue-specific
comp56085_c0_seq1	---NA---	2	137.31	1	Tissue-specific
comp37983_c0_seq2	tpa_inf: orphan biogenic amine receptor isoform a	0	137.18	1	Tissue-specific
comp56325_c1_seq16	hypothetical protein TcasGA2_TC004227	0	136.36	1	Tissue-specific
comp57020_c1_seq21	fyve finger containing protein	0	134.82	1	Tissue-specific
comp54251_c0_seq6	---NA---	1.68	133.8	1	Tissue-specific
comp52618_c0_seq2	---NA---	0	133.65	1	Tissue-specific
comp44564_c0_seq1	---NA---	0	132.44	1	Tissue-specific
comp56502_c0_seq3	survival motor neuron protein	1.63	132.11	1	Tissue-specific
comp22892_c0_seq1	---NA---	0	132.01	1	Tissue-specific
comp52386_c0_seq4	phosphatidylinositol 4-kinase	0	131.99	1	Tissue-specific
comp56503_c5_seq1	---NA---	0	131.66	1	Tissue-specific
comp55397_c2_seq8	---NA---	2.7	130.89	1	Tissue-specific
comp52796_c1_seq1	---NA---	0	130.64	1	Tissue-specific
comp53535_c0_seq1	rab3 gtpase-activating protein non-catalytic subunit-like isoform 1	0	130.17	1	Tissue-specific
comp54134_c0_seq8	calpain-b-like isoform 1	2.67	130.08	1	Tissue-specific
comp55994_c7_seq9		0	129.88	1	Tissue-specific
comp55465_c5_seq1	pogo transposable element with krab domain	0	129.78	1	Tissue-specific
comp51411_c0_seq6	serrate rna effector molecule homolog	0.27	129.64	1	Tissue-specific
comp23592_c0_seq1	prestin-like	0	129.31	1	Tissue-specific
comp54850_c0_seq8	32 kda beta-galactoside-binding lectin lec-3	2.81	129.27	1	Tissue-specific
comp72071_c0_seq1	---NA---	0.67	128.68	1	Tissue-specific
comp52645_c0_seq1	---NA---	0.33	128.67	1	Tissue-specific
comp57107_c0_seq5	reverse ribonuclease integrase	2.37	128.55	1	Tissue-specific
comp56867_c0_seq6	gag-pol polyprotein	0	127.82	1	Tissue-specific
comp35737_c0_seq1	---NA---	0.67	125.67	1	Tissue-specific
comp56853_c0_seq28	---NA---	0	125.61	1	Tissue-specific
comp48568_c0_seq1	atp-binding cassette sub-family a member 3	0.67	125.33	1	Tissue-specific
comp48093_c0_seq3	chitooligosaccharidolytic beta-n-acetylglucosaminidase-like	1.67	125.13	1	Tissue-specific
comp45961_c0_seq3	rho-related btb domain-containing protein 2	0	125.07	1	Tissue-specific
comp56880_c2_seq1		0.67	124.67	1	Tissue-specific
comp53741_c0_seq2	lim domain and actin-binding protein 1	0	124.54	1	Tissue-specific
comp56531_c0_seq4		0	124.29	1	Tissue-specific
comp48424_c0_seq3	sv2-like protein 1	0	124.18	1	Tissue-specific
comp56058_c0_seq1		0	123.89	1	Tissue-specific
comp57006_c3_seq3	aminopeptidase n	1.24	122.39	1	Tissue-specific
comp54005_c0_seq1	PREDICTED: uncharacterized protein LOC100872931	0.33	122.33	1	Tissue-specific
comp47029_c0_seq2	guanylate cyclase 32e-like	2.33	121.75	1	Tissue-specific
comp44827_c0_seq1	phosphoglucose isomerase	1	121.67	1	Tissue-specific
comp56999_c1_seq2	---NA---	0	121.52	1	Tissue-specific
comp55952_c0_seq3	cytochrome p450 306a1	1	121.45	0.99	Tissue-specific
comp56431_c2_seq7	udp-glucuronosyltransferase 2b10-like	0	120.99	1	Tissue-specific
comp55421_c3_seq3	---NA---	0	120.76	1	Tissue-specific
comp56780_c2_seq1	---NA---	1.33	120.33	1	Tissue-specific
comp56372_c11_seq48	multi drug resistance 50 cg8523-pa	2.97	119.82	0.98	Tissue-specific
comp45396_c0_seq3	receptor expression-enhancing protein 5-like	0.81	119.35	1	Tissue-specific
comp81715_c0_seq1	aael014316- partial	1	119.33	1	Tissue-specific
comp54333_c0_seq2	udp-glucuronosyltransferase 2a1-like	1.49	117.72	1	Tissue-specific
comp21845_c0_seq1	heat repeat-containing protein 3-like	0	117.04	1	Tissue-specific
comp39069_c0_seq1	---NA---	0	116	1	Tissue-specific
comp57090_c0_seq3	zinc finger bed domain-containing protein 5	0	115.9	1	Tissue-specific
comp54332_c0_seq4	protein kinase c-binding protein 1-like	0.01	115.58	1	Tissue-specific
comp32800_c0_seq1	sodium-dependent phosphate transporter	1.67	115	0.99	Tissue-specific
comp37793_c0_seq1	---NA---	2.67	115	1	Tissue-specific
comp55818_c0_seq6		0	114.59	1	Tissue-specific
comp53647_c0_seq1	homeodomain transcription factor	0	114.33	1	Tissue-specific
comp56669_c1_seq1	g protein alpha subunit 73b-like protein	2.45	114.01	1	Tissue-specific
comp56054_c5_seq16	FI09101p	0	113.98	1	Tissue-specific
comp56833_c0_seq5	---NA---	0	113.74	1	Tissue-specific
comp22377_c0_seq1	---NA---	0.33	113.67	1	Tissue-specific
comp55308_c3_seq23	---NA---	0.33	113.01	1	Tissue-specific
comp54568_c0_seq2	---NA---	0	112.46	1	Tissue-specific
comp55818_c0_seq4		0.01	111.94	1	Tissue-specific
comp50364_c0_seq2	sodium-coupled monocarboxylate transporter 2-like	0	111.89	1	Tissue-specific
comp54351_c0_seq6	copper chaperone	0	111.27	1	Tissue-specific
comp52182_c0_seq1	---NA---	1	111.07	1	Tissue-specific
comp47848_c0_seq2	---NA---	1	109.33	1	Tissue-specific
comp24994_c0_seq1	uncharacterized mfs-type transporter -like	0.33	109	0.99	Tissue-specific
comp51874_c0_seq1	zinc finger mym-type protein 3	1.94	108.3	1	Tissue-specific
comp57112_c2_seq11	---NA---	2.29	108.13	0.98	Tissue-specific
comp56090_c3_seq12	molybdopterin cofactor synthesis protein a	2.45	108.03	0.97	Tissue-specific
comp56998_c2_seq4	hypothetical protein TcasGA2_TC016129	0	107.92	1	Tissue-specific
comp52814_c0_seq1	lipase 3	0	107.48	1	Tissue-specific
comp55386_c3_seq2	---NA---	0	107.45	1	Tissue-specific
comp56848_c1_seq20	PREDICTED: uncharacterized protein K02A2.6-like	1.67	107.41	0.99	Tissue-specific
comp45244_c0_seq1	---NA---	0	107.33	1	Tissue-specific
comp83000_c0_seq1	PREDICTED: hypothetical protein LOC100646335	2.67	106.33	1	Tissue-specific
comp62800_c0_seq1	---NA---	0	105.33	1	Tissue-specific
comp54087_c0_seq4	organic cation transporter	2.33	105.27	1	Tissue-specific
comp23547_c0_seq1	---NA---	2.67	104.67	1	Tissue-specific
comp51709_c1_seq4	---NA---	0	104.59	1	Tissue-specific
comp47848_c1_seq1	tbc1 domain family member 30-like isoform 1	0	104.33	1	Tissue-specific
comp41875_c0_seq2	---NA---	1.95	103.75	1	Tissue-specific
comp54087_c0_seq3	organic cation transporter	0	103.74	1	Tissue-specific
comp56748_c6_seq21	---NA---	0	103.47	1	Tissue-specific
comp56739_c0_seq7	hypothetical protein EAI_02279	0.42	103.39	1	Tissue-specific
comp55952_c0_seq6	cytochrome p450 306a1	0.94	103.07	1	Tissue-specific
comp56023_c6_seq12	---NA---	2.67	103	1	Tissue-specific
comp56357_c0_seq11	PREDICTED: hypothetical protein LOC100118472	0	102.95	1	Tissue-specific
comp53348_c1_seq4	gata-binding factor a	0	102.54	1	Tissue-specific
comp56094_c0_seq19	---NA---	0	102.36	1	Tissue-specific
comp55438_c1_seq3	acid phosphatase-1	0	102.33	1	Tissue-specific
comp35171_c0_seq1	---NA---	0.33	102.33	1	Tissue-specific
comp51709_c1_seq3	---NA---	0	100.88	1	Tissue-specific
comp52662_c1_seq5	tubulin-specific chaperone	0	100.77	1	Tissue-specific
comp49205_c0_seq1	hypothetical protein DAPPUDRAFT_229131	0	100.61	1	Tissue-specific
comp56924_c0_seq33		0	99.18	1	Tissue-specific
comp45459_c0_seq3	tfiih basal transcription factor complex p44 subunit	0	99.04	1	Tissue-specific
comp47349_c0_seq1	neuropeptides capa receptor-like	0.33	99	1	Tissue-specific
comp56697_c3_seq3	geranylgeranyl pyrophosphate synthase-like	0	98.96	1	Tissue-specific
comp53621_c0_seq5	smcr8 partial	0	98.95	1	Tissue-specific
comp54725_c0_seq8		0.04	98.72	1	Tissue-specific
comp25308_c0_seq1	---NA---	2.33	98.67	1	Tissue-specific
comp54658_c0_seq1	---NA---	0	98.35	1	Tissue-specific
comp54341_c1_seq2	bromodomain adjacent to zinc finger domain protein 2b-like	0	97.96	1	Tissue-specific
comp49438_c0_seq1	PREDICTED: hypothetical protein LOC100574845	0	97.33	1	Tissue-specific
comp49812_c0_seq2	---NA---	0.33	97.06	1	Tissue-specific
comp57006_c3_seq33	aminopeptidase n-like	0.52	97.01	1	Tissue-specific
comp56351_c4_seq6	acyl- synthetase long- isoform d	0.01	96.37	1	Tissue-specific
comp54093_c0_seq5	conserved hypothetical protein	0	95.95	1	Tissue-specific
comp50014_c1_seq1	short-chain dehydrogenase, putative	2.67	95.67	1	Tissue-specific
comp48424_c0_seq2	---NA---	0	95.28	1	Tissue-specific
comp42268_c0_seq2	calcium calmodulin-dependent protein kinase	2.33	94.99	1	Tissue-specific
comp54063_c0_seq2	---NA---	2	94.67	1	Tissue-specific
comp49637_c0_seq2	---NA---	0	94.44	1	Tissue-specific
comp56481_c0_seq5	---NA---	2.56	94.42	1	Tissue-specific
comp42831_c0_seq1	---NA---	0	94.33	1	Tissue-specific
comp30419_c0_seq2	---NA---	2.5	93.56	0.98	Tissue-specific
comp55427_c3_seq2	---NA---	0	93.37	1	Tissue-specific
comp35662_c0_seq1	---NA---	1.33	93.33	1	Tissue-specific
comp35232_c0_seq1	---NA---	0.67	93.08	1	Tissue-specific
comp54546_c0_seq2	echinoderm microtubule-associated 2-like isoform 1	0.02	92	1	Tissue-specific
comp54436_c2_seq1	-fucosyltransferase b homologue	1.33	91.67	1	Tissue-specific
comp51007_c2_seq1	---NA---	0	91	1	Tissue-specific
comp49428_c0_seq1	---NA---	1.33	91	1	Tissue-specific
comp88970_c0_seq1	tigger transposable element-derived protein 6-like	0.33	90	1	Tissue-specific
comp47118_c1_seq1	carboxylesterase	1.67	89.86	0.98	Tissue-specific
comp24959_c0_seq1	metalloproteinase inhibitor 3	0.67	89.67	1	Tissue-specific
comp57070_c1_seq7	---NA---	0	89.26	1	Tissue-specific
comp37937_c0_seq1	---NA---	1.67	88.21	1	Tissue-specific
comp93958_c0_seq1	---NA---	2	87.67	1	Tissue-specific
comp57070_c1_seq39	innexin 3	0	87.53	1	Tissue-specific
comp56725_c0_seq19	---NA---	1.95	87.51	1	Tissue-specific
comp51706_c0_seq2	cleavage and polyadenylation specificity factor subunit 5	0.84	87.47	1	Tissue-specific
comp56924_c0_seq13		0	86.95	1	Tissue-specific
comp55837_c0_seq3		0	86.79	1	Tissue-specific
comp36350_c0_seq2	low quality protein: transcription factor hamlet-like	0	86.59	1	Tissue-specific
comp56848_c1_seq18	PREDICTED: uncharacterized protein K02A2.6-like	0	86.51	1	Tissue-specific
comp51314_c0_seq7	---NA---	0	86.45	1	Tissue-specific
comp54211_c0_seq1	gdp-fucose protein o-fucosyltransferase 2	2.39	86.1	1	Tissue-specific
comp45864_c0_seq2	jmjc domain-containing histone demethylation protein 1-like	0	85.97	1	Tissue-specific
comp53741_c0_seq4	lim domain and actin-binding protein 1	0	85.75	1	Tissue-specific
comp56372_c11_seq34	multi drug resistance 50 cg8523-pa	1.23	85.69	1	Tissue-specific
comp55109_c4_seq5	---NA---	0	85.68	1	Tissue-specific
comp53829_c0_seq1	---NA---	1	85.67	1	Tissue-specific
comp49446_c0_seq1	nad kinase-like	0	85.03	1	Tissue-specific
comp57013_c1_seq1	PREDICTED: uncharacterized protein LOC100200197	1.06	84.61	1	Tissue-specific
comp55230_c0_seq10	---NA---	2.87	83.92	1	Tissue-specific
comp55654_c1_seq19	uncharacterized aminotransferase sso0104-like	1.37	83.8	1	Tissue-specific
comp55121_c0_seq2	---NA---	0	83.58	1	Tissue-specific
comp62000_c0_seq1	---NA---	0.33	83	1	Tissue-specific
comp55797_c1_seq5	---NA---	0	82.67	1	Tissue-specific
comp35658_c0_seq1	sodium-dependent phosphate transporter	1	82.65	1	Tissue-specific
comp56431_c2_seq45	udp-glucuronosyltransferase 2b10-like	0	82.5	1	Tissue-specific
comp55421_c3_seq4	---NA---	0.67	82.33	1	Tissue-specific
comp44564_c0_seq2	---NA---	0	82.23	1	Tissue-specific
comp56357_c0_seq8	PREDICTED: hypothetical protein LOC100118472	0	82.19	1	Tissue-specific
comp56431_c2_seq40	udp-glucuronosyltransferase 2b10-like	0.16	81.95	1	Tissue-specific
comp56444_c3_seq2	wd-repeat protein	0.11	81.83	1	Tissue-specific
comp55095_c12_seq1	---NA---	1.67	81.67	1	Tissue-specific
comp52726_c1_seq2	dynamin-like 120 kda mitochondrial-like	0	81.26	1	Tissue-specific
comp49271_c0_seq4	Epsin-2	0	81.08	1	Tissue-specific
comp56478_c3_seq1	---NA---	2	81	1	Tissue-specific
comp56937_c4_seq28		1.47	80.86	1	Tissue-specific
comp54647_c1_seq2	PREDICTED: hypothetical protein LOC100652142	0	80.39	1	Tissue-specific
comp54432_c1_seq1	isoform b	0	80.33	1	Tissue-specific
comp47326_c0_seq1	mitochondrial solute carrier protein	2	80.28	1	Tissue-specific
comp23622_c0_seq1	serine threonine-protein kinase sik2	2	80	1	Tissue-specific
comp57070_c1_seq22	rna polymerase ii ctd	0	79.99	1	Tissue-specific
comp53355_c0_seq6	hypothetical protein DAPPUDRAFT_266923	0	79.81	1	Tissue-specific
comp54456_c0_seq2	---NA---	1.33	79.67	1	Tissue-specific
comp56999_c1_seq28	---NA---	0	79.55	1	Tissue-specific
comp54025_c0_seq18	heterogeneous nuclear ribonucleoprotein q	0	79.36	1	Tissue-specific
comp54452_c0_seq1	alkaline tissue-nonspecific isozyme-like	0.15	79.23	1	Tissue-specific
comp21749_c0_seq2	zinc phosphodiesterase elac protein 2-like	1.15	79.16	0.99	Tissue-specific
comp53943_c1_seq5	protein rogdi-like	0	79.12	1	Tissue-specific
comp50795_c0_seq2	c-myc promoter-binding isoform 2	0	79.12	1	Tissue-specific
comp56796_c0_seq4	hypothetical protein TcasGA2_TC011554	0	79	1	Tissue-specific
comp55297_c4_seq15	---NA---	0	78.75	1	Tissue-specific
comp55743_c4_seq6	---NA---	0.37	78.7	1	Tissue-specific
comp56849_c2_seq30	zinc finger bed domain-containing protein 4-like	0	78.33	1	Tissue-specific
comp57112_c2_seq1	---NA---	2.74	78.14	1	Tissue-specific
comp54575_c0_seq3	abrupt cg4807-pa	0	77.86	1	Tissue-specific
comp56058_c0_seq21		0	77.61	1	Tissue-specific
comp56011_c9_seq2	---NA---	0	77.56	1	Tissue-specific
comp51979_c0_seq2	---NA---	0	77.46	1	Tissue-specific
comp56469_c0_seq26	disco-interacting protein 2-like	0	77.35	1	Tissue-specific
comp76164_c0_seq1	---NA---	0	77.33	1	Tissue-specific
comp46747_c0_seq1	kinesin 3b isoform 1	1.43	77.17	1	Tissue-specific
comp22161_c1_seq1	---NA---	2.67	77	1	Tissue-specific
comp53252_c0_seq2	cg34113 cg34113-pp	0	76.81	1	Tissue-specific
comp56784_c4_seq1	cg34135 cg34135-pb	0	76.67	1	Tissue-specific
comp55437_c2_seq13	---NA---	0	76.67	1	Tissue-specific
comp42398_c0_seq1	monocarboxylate transporter 9-like	2	76.67	1	Tissue-specific
comp56960_c2_seq3	---NA---	0	76.61	1	Tissue-specific
comp56063_c0_seq6	---NA---	0	76.33	1	Tissue-specific
comp56443_c2_seq1	---NA---	0.33	76.33	1	Tissue-specific
comp53439_c1_seq4	btb poz domain-containing protein 2	0	76.25	1	Tissue-specific
comp55247_c1_seq2	fasciclin-2 isoform 1	0.48	76.1	1	Tissue-specific
comp42259_c0_seq1	sodium-independent sulfate anion transporter-like	1	76	0.97	Tissue-specific
comp55782_c5_seq4	regulator of g protein	2.61	75.89	1	Tissue-specific
comp56755_c1_seq2	galactosylceramide sulfotransferase-like	0	75.71	1	Tissue-specific
comp44065_c0_seq1	af190129_1na+ k+ 2cl- cotransporter	1.47	75.7	1	Tissue-specific
comp37042_c0_seq1	---NA---	1	75.67	1	Tissue-specific
comp51833_c1_seq2	fas1_scham ame: full=fasciclin-1 ame: full=fasciclin i short=fas i short=fcn flags: precursor	0	75.31	1	Tissue-specific
comp55520_c1_seq3	histone-lysine n-methyltransferase setmar-like	1.67	75.23	1	Tissue-specific
comp57020_c1_seq8	fyve finger containing protein	0	75.16	1	Tissue-specific
comp55148_c0_seq1	---NA---	0.33	75	1	Tissue-specific
comp54950_c0_seq5		1.9	74.88	0.97	Tissue-specific
comp51685_c0_seq2	transient receptor potential cation channel subfamily v member 6	0.33	74.86	1	Tissue-specific
comp56580_c8_seq3	---NA---	1.86	74.86	1	Tissue-specific
comp53474_c0_seq1	methionine aminopeptidase mitochondrial-like	2.62	74.84	1	Tissue-specific
comp55366_c0_seq7	---NA---	0.49	74.73	1	Tissue-specific
comp54499_c0_seq7		0	74.72	1	Tissue-specific
comp55413_c0_seq9	Paxillin, putative	0.81	74.68	0.99	Tissue-specific
comp56094_c0_seq7	---NA---	0	74.59	1	Tissue-specific
comp55818_c0_seq10		0	74.24	1	Tissue-specific
comp37094_c1_seq1	---NA---	0	74.24	1	Tissue-specific
comp56666_c0_seq19	gpi ethanolamine phosphate	0	74.19	1	Tissue-specific
comp49659_c0_seq1	---NA---	0.67	74	1	Tissue-specific
comp135233_c0_seq1	PREDICTED: laccase-5-like	1.33	74	1	Tissue-specific
comp56417_c2_seq6	PREDICTED: hypothetical protein LOC100679661	0.05	73.84	1	Tissue-specific
comp55643_c5_seq1	---NA---	1.81	73.79	1	Tissue-specific
comp57060_c3_seq3	---NA---	2.79	73.75	1	Tissue-specific
comp24457_c0_seq1	---NA---	1	73.67	1	Tissue-specific
comp55701_c1_seq2	rna-binding protein luc7-like 2-like	1.48	73.46	0.96	Tissue-specific
comp56092_c1_seq9	peroxisome assembly factor 2	2.9	73.42	1	Tissue-specific
comp53193_c0_seq6	protein lin-10	0	73.39	1	Tissue-specific
comp52159_c0_seq1	sugar transporter	0	73.1	1	Tissue-specific
comp55103_c2_seq20	---NA---	0	73.04	1	Tissue-specific
comp18758_c0_seq1	allantoinase-like protein	0	72.5	1	Tissue-specific
comp55422_c1_seq2	unc-13 cg2999-pc	0	72.33	1	Tissue-specific
comp52159_c0_seq2	sugar transporter	0.33	72.22	1	Tissue-specific
comp55827_c3_seq15	PREDICTED: hypothetical protein LOC100161732	0	72.01	1	Tissue-specific
comp56801_c0_seq9	---NA---	0	72.01	1	Tissue-specific
comp53777_c0_seq1	aquaporin	1.67	72	1	Tissue-specific
comp56148_c2_seq3	---NA---	0.88	71.79	1	Tissue-specific
comp48934_c0_seq1	---NA---	1.33	71.74	0.99	Tissue-specific
comp50438_c0_seq2	---NA---	0	71.67	1	Tissue-specific
comp55228_c0_seq6	---NA---	1.57	71.63	1	Tissue-specific
comp53930_c2_seq1	---NA---	0.67	71.33	1	Tissue-specific
comp56642_c1_seq32	---NA---	0.85	71.33	1	Tissue-specific
comp46131_c0_seq2	collagen type iv alpha-3-binding	0	71.16	1	Tissue-specific
comp54658_c1_seq5	coiled-coil domain-containing protein cg32809	3	71.16	1	Tissue-specific
comp56469_c0_seq19	nadh dehydrogenase fe-s protein 15kda (nadh-coenzyme q reductase)	0.25	70.65	1	Tissue-specific
comp54457_c0_seq1	cg6124 cg6124-pa	2.67	70.33	1	Tissue-specific
comp52033_c0_seq4	ankyrin repeat protein partial	0	69.99	1	Tissue-specific
comp41154_c0_seq1	g-protein signaling	0.9	69.68	1	Tissue-specific
comp55586_c9_seq10	---NA---	1.67	69.49	1	Tissue-specific
comp56539_c2_seq2	rna-binding protein 45	2.92	69.45	1	Tissue-specific
comp35200_c0_seq1	---NA---	0	69.37	1	Tissue-specific
comp56073_c0_seq30	leucine-rich repeat-containing protein 16a-like isoform 1	2.01	69.25	0.99	Tissue-specific
comp53717_c2_seq6	GH13241	0	69.24	1	Tissue-specific
comp54575_c0_seq4	abrupt cg4807-pa	2.96	69.2	1	Tissue-specific
comp54836_c1_seq3	mitochondrial oxodicarboxylate carrier	0	69.16	1	Tissue-specific
comp56716_c0_seq2	leptin receptor overlapping transcript-like protein	2.48	69.1	1	Tissue-specific
comp44996_c0_seq2	aquaporin aqpcic-like	0	69.1	1	Tissue-specific
comp35136_c1_seq1	---NA---	1.33	69	1	Tissue-specific
comp39911_c0_seq1	zinc finger protein 850-like	0	68.68	1	Tissue-specific
comp56755_c1_seq3	galactosylceramide sulfotransferase-like	0.91	68.67	0.99	Tissue-specific
comp56419_c1_seq1	reverse ribonuclease integrase	1	68.67	1	Tissue-specific
comp21658_c0_seq2	5-formyltetrahydrofolate cyclo-ligase	2.67	68.67	1	Tissue-specific
comp21929_c0_seq1	retinoblastoma-like protein 1	0	68.62	1	Tissue-specific
comp75210_c0_seq1	hypothetical protein YQE_05797, partial	1.33	68.33	1	Tissue-specific
comp56469_c0_seq3	disco-interacting protein 2-like	0	68.22	1	Tissue-specific
comp55257_c0_seq3	PREDICTED: hypothetical protein LOC100115890	2	68.21	1	Tissue-specific
comp53969_c0_seq6	---NA---	0.4	68.1	1	Tissue-specific
comp35774_c0_seq1	---NA---	0	68.08	1	Tissue-specific
comp54429_c0_seq2	---NA---	0.33	68	1	Tissue-specific
comp42511_c0_seq1	hypothetical protein DAPPUDRAFT_11621	0	67.85	1	Tissue-specific
comp23248_c0_seq1	---NA---	0	67.33	1	Tissue-specific
comp39915_c1_seq1	unc93-like isoform 1	2	67.33	0.98	Tissue-specific
comp55473_c14_seq2	---NA---	0	67.23	1	Tissue-specific
comp52073_c0_seq4	AGAP005188-PA	1	67.12	0.99	Tissue-specific
comp37759_c0_seq1	dna replication licensing factor mcm4	0	67.05	1	Tissue-specific
comp64227_c0_seq1	---NA---	0.33	67	1	Tissue-specific
comp52047_c0_seq3	senescence marker protein-30	0	66.64	1	Tissue-specific
comp53867_c0_seq1	PREDICTED: ero1-like protein-like	0	66.42	1	Tissue-specific
comp86113_c0_seq1	---NA---	2.67	66.33	1	Tissue-specific
comp54445_c1_seq3	---NA---	0	66.26	1	Tissue-specific
comp54538_c0_seq1	c14orf179 homolog isoform 2	0	65.99	1	Tissue-specific
comp54025_c0_seq2	heterogeneous nuclear ribonucleoprotein q	0	65.97	1	Tissue-specific
comp27978_c0_seq1	multidrug resistance-associated protein 4-like	0	65.86	1	Tissue-specific
comp55200_c1_seq1	---NA---	2.67	65.73	0.98	Tissue-specific
comp54544_c0_seq8	protein lap4-like isoform 1	2.84	65.69	0.99	Tissue-specific
comp48934_c1_seq1	---NA---	1.66	65.67	0.99	Tissue-specific
comp54499_c0_seq3		0	65.58	1	Tissue-specific
comp55841_c0_seq5	---NA---	0	65.42	1	Tissue-specific
comp51838_c0_seq2	protein yellow-like	1.19	65.37	1	Tissue-specific
comp54249_c0_seq2	endonuclease-reverse transcriptase -e01	0.33	65.15	1	Tissue-specific
comp54376_c0_seq15		0.97	64.91	0.97	Tissue-specific
comp56517_c0_seq25	---NA---	0.15	64.89	1	Tissue-specific
comp56586_c1_seq4	non-lysosomal glucosylceramidase-like	0	64.72	1	Tissue-specific
comp53111_c1_seq2	apolipoprotein d	0	64.7	1	Tissue-specific
comp32229_c0_seq1	guanylate cyclase 32e-like	0.67	64.7	1	Tissue-specific
comp46442_c0_seq1	---NA---	1	64.68	0.99	Tissue-specific
comp54568_c0_seq3	---NA---	0	64.64	1	Tissue-specific
comp39443_c0_seq1	tyrosine-protein phosphatase 10d	0	64.49	1	Tissue-specific
comp55862_c2_seq3	cugbp elav-like family member 2-like	0	64.34	1	Tissue-specific
comp18267_c0_seq1	---NA---	0.33	64.33	1	Tissue-specific
comp38130_c0_seq1	receptor protein-tyrosine phosphatase 10d	1.67	64.33	1	Tissue-specific
comp55406_c0_seq4	anaphase-promoting complex subunit 11-like	2.94	64.31	1	Tissue-specific
comp24935_c0_seq2	rhotekin-like isoform 1	1	64.05	1	Tissue-specific
comp32694_c0_seq1	5-formyltetrahydrofolate cyclo-ligase	2.25	63.87	1	Tissue-specific
comp56058_c0_seq13		0	63.84	1	Tissue-specific
comp48031_c0_seq1	isoform d	0	63.75	1	Tissue-specific
comp30286_c0_seq1	---NA---	0	63.67	1	Tissue-specific
comp17906_c0_seq1	organic anion transporter	1	63.67	0.96	Tissue-specific
comp54452_c0_seq3		0	63.66	1	Tissue-specific
comp49049_c0_seq2	dna ligase 1-like	0	63.63	1	Tissue-specific
comp53022_c2_seq1	---NA---	0	63.42	1	Tissue-specific
comp53439_c1_seq2	btb poz domain-containing protein 2	0	63.29	1	Tissue-specific
comp46193_c0_seq1	probable trans-2-enoyl- mitochondrial-like	0	63.09	1	Tissue-specific
comp52814_c0_seq6	gastric triacylglycerol lipase	0	63.08	1	Tissue-specific
comp54134_c0_seq7	calpain-a-like isoform 4	0	63.05	1	Tissue-specific
comp55829_c4_seq11	---NA---	0	62.87	1	Tissue-specific
comp57050_c0_seq5	vascular endothelial growth factor receptor 1-like	0	62.67	1	Tissue-specific
comp56866_c0_seq1	---NA---	1.33	62.67	1	Tissue-specific
comp37383_c0_seq1	sn1-specific diacylglycerol lipase alpha-like	0	62.35	1	Tissue-specific
comp45423_c0_seq2	saga-associated factor 29 homolog	0	62.31	1	Tissue-specific
comp47647_c0_seq1	sorbitol dehydrogenase-like	2	62.22	1	Tissue-specific
comp36578_c0_seq2	protein apcdd1 precursor	0	62.15	1	Tissue-specific
comp52195_c0_seq4	probable maltase h	1.21	61.81	0.98	Tissue-specific
comp55859_c1_seq7	glucosyl glucuronosyl transferases	0	61.76	1	Tissue-specific
comp56833_c0_seq12	---NA---	0	61.72	1	Tissue-specific
comp55589_c0_seq2	pyruvate dehydrogenase	0	61.68	1	Tissue-specific
comp88279_c0_seq1	class a rhodopsin-like g-protein coupled receptor	0	61.67	1	Tissue-specific
comp45805_c0_seq2	achain angstrom crystal structure of the human neuroreceptor anchoring and molybdenum cofactor biosynthesis protein gephyrin	2.25	61.67	1	Tissue-specific
comp57126_c0_seq7	hypothetical protein TcasGA2_TC016102	1.77	61.53	1	Tissue-specific
comp51981_c0_seq2	oxysterol-binding protein 3-like	0	61.32	1	Tissue-specific
comp51014_c0_seq1	u4 u6 small nuclear ribonucleoprotein prp3	0.09	61.16	1	Tissue-specific
comp55988_c1_seq9	dna-directed rna polymerase ii 23 kda polypeptide	0.15	61.08	0.99	Tissue-specific
comp51928_c0_seq1	zinc finger protein 800-like	0	61.06	1	Tissue-specific
comp50423_c0_seq3	---NA---	0	61.04	1	Tissue-specific
comp55838_c2_seq10	---NA---	0	61.03	1	Tissue-specific
comp76852_c0_seq1	---NA---	0	61	1	Tissue-specific
comp53145_c0_seq5	homeobox protein homothorax-like	0	60.8	1	Tissue-specific
comp50667_c0_seq1	osmotic avoidance abnormal	0	60.63	1	Tissue-specific
comp56801_c0_seq6	calcyclin-binding protein	0	60.29	1	Tissue-specific
comp56612_c1_seq7	---NA---	2.52	60.2	1	Tissue-specific
comp55653_c8_seq1		0	60.16	1	Tissue-specific
comp53012_c0_seq3	ring finger protein 157-like	2.79	60.14	0.99	Tissue-specific
comp44936_c0_seq2	sodium-dependent multivitamin transporter-like isoform 1	1.33	60	0.97	Tissue-specific
comp54787_c1_seq5	---NA---	0	59.94	1	Tissue-specific
comp50788_c0_seq7	diacylglycerol kinase	0	59.77	1	Tissue-specific
comp49466_c0_seq1	neuropathy target esterase sws-like isoform 1	0	59.56	1	Tissue-specific
comp50262_c0_seq2	voltage-dependent calcium channel type a subunit alpha-1	2.33	59.54	1	Tissue-specific
comp56937_c4_seq7	---NA---	0	59.45	1	Tissue-specific
comp54419_c0_seq1	guanine nucleotide exchange factor	0.33	59.36	0.98	Tissue-specific
comp22380_c0_seq1	---NA---	2	59.33	1	Tissue-specific
comp38060_c0_seq1	synaptic vesicle protein	0	59.19	1	Tissue-specific
comp52008_c1_seq1	extracellular sulfatase sulf-1 homolog	0	58.57	1	Tissue-specific
comp57060_c3_seq12	---NA---	0.11	58.53	1	Tissue-specific
comp56047_c0_seq9	---NA---	0	58.43	1	Tissue-specific
comp53145_c0_seq1	isoform a	0	58.38	1	Tissue-specific
comp43064_c0_seq1	cuticle protein precursor	0.33	58	1	Tissue-specific
comp53027_c1_seq1	---NA---	1.33	58	1	Tissue-specific
comp21135_c0_seq1	synaptic vesicle glycoprotein 2b-like	0	57.67	1	Tissue-specific
comp52871_c0_seq1	---NA---	1.33	57.67	1	Tissue-specific
comp56290_c0_seq6	phospholipid-transporting atpase 1 (aminophospholipid flippase 1)	0.41	57.45	0.99	Tissue-specific
comp53777_c1_seq1	---NA---	2.67	57.33	0.99	Tissue-specific
comp52405_c0_seq1	tryptophan 5-	1.33	56.91	1	Tissue-specific
comp56056_c5_seq4	serine proteinase stubble-like	0.1	56.86	0.98	Tissue-specific
comp55186_c0_seq4	facilitated trehalose transporter tret1-like	0	56.66	1	Tissue-specific
comp53689_c5_seq2	---NA---	0	56.53	1	Tissue-specific
comp99613_c0_seq1	lipid storage droplets surface-binding protein 1 isoform 2	0	56.33	1	Tissue-specific
comp36013_c0_seq1		2.67	56.33	1	Tissue-specific
comp55474_c1_seq4	ubiquitin carboxyl-terminal hydrolase cyld-like	1.04	56.19	1	Tissue-specific
comp94157_c0_seq1	---NA---	0	56.15	1	Tissue-specific
comp49788_c1_seq4	PREDICTED: hypothetical protein LOC100577844	0	56.14	1	Tissue-specific
comp51298_c0_seq1	---NA---	1.33	56	1	Tissue-specific
comp55827_c3_seq20	---NA---	0	55.95	1	Tissue-specific
comp56509_c1_seq5	---NA---	2.23	55.94	1	Tissue-specific
comp44568_c0_seq2	transcription factor dp-1-like	0	55.82	1	Tissue-specific
comp57087_c1_seq2	---NA---	0.05	55.78	1	Tissue-specific
comp18790_c0_seq1	---NA---	1	55.67	1	Tissue-specific
comp39168_c0_seq1	spondin-1-like isoform x1	2	55.67	1	Tissue-specific
comp55109_c0_seq12	cleavage and polyadenylation specificity factor subunit 6	0	55.35	1	Tissue-specific
comp37842_c0_seq1	---NA---	0	55.33	1	Tissue-specific
comp80116_c0_seq1	---NA---	0	55.33	1	Tissue-specific
comp55029_c1_seq5	rho gtpase-activating protein 21	0	55.32	1	Tissue-specific
comp56502_c5_seq1	maguk p55 subfamily member 5-like	0.33	55.22	1	Tissue-specific
comp53969_c0_seq4	-specific partial	0.33	55.07	1	Tissue-specific
comp17694_c0_seq1	lactosylceramide 4-alpha-galactosyltransferase-like	0	55	1	Tissue-specific
comp42504_c1_seq1	---NA---	2.67	55	1	Tissue-specific
comp43879_c0_seq1	sulfhydryl oxidase 1-like	2.99	54.97	1	Tissue-specific
comp53355_c0_seq10	hypothetical protein DAPPUDRAFT_266923	0	54.8	1	Tissue-specific
comp47029_c0_seq3	guanylate cyclase 32e-like	0	54.76	1	Tissue-specific
comp55779_c9_seq2	zinc finger protein ran-binding domain-containing	0	54.67	1	Tissue-specific
comp46239_c0_seq1	AGAP010146-PA	0	54.67	1	Tissue-specific
comp35136_c0_seq1	---NA---	1.33	54.67	0.99	Tissue-specific
comp56699_c0_seq4	---NA---	2.33	54.67	1	Tissue-specific
comp53930_c0_seq6	---NA---	0	54.59	1	Tissue-specific
comp45668_c0_seq2	thioredoxin reductase 3-like isoform 1	0	54.42	1	Tissue-specific
comp41545_c0_seq1	cytochrome p450	0.67	54.33	0.99	Tissue-specific
comp35125_c0_seq1	b-cell cll lymphoma 11a	1.67	54.33	1	Tissue-specific
comp52206_c0_seq2	tyrosine-protein kinase	0	54.22	1	Tissue-specific
comp56237_c7_seq1	---NA---	0	54	1	Tissue-specific
comp56162_c1_seq1	n-acetylglucosaminyltransferase vi	0	53.95	1	Tissue-specific
comp55312_c0_seq2	hypothetical protein DAPPUDRAFT_253191	0	53.94	1	Tissue-specific
comp55144_c0_seq2	zinc finger bed domain-containing protein 4-like	1.66	53.78	1	Tissue-specific
comp55968_c3_seq5	---NA---	2.17	53.76	1	Tissue-specific
comp52886_c0_seq4	---NA---	0	53.47	1	Tissue-specific
comp37352_c0_seq1	---NA---	0.33	53.33	1	Tissue-specific
comp30454_c0_seq1	reverse transcriptase and rnase h	0.33	53.33	1	Tissue-specific
comp49796_c0_seq2	achain structural determinants for improved thermal stability of designed ankyrin repeat proteins with a redesigned c- capping	0	53.31	1	Tissue-specific
comp45167_c0_seq3	transcriptional adapter 3-b-like	0	53.14	1	Tissue-specific
comp56094_c0_seq6	---NA---	0	53.09	1	Tissue-specific
comp104935_c0_seq1	PREDICTED: hypothetical protein LOC100571647	1	53	1	Tissue-specific
comp56996_c2_seq1	---NA---	0	52.33	1	Tissue-specific
comp56909_c1_seq1	reverse transcriptase	0.4	52.33	0.98	Tissue-specific
comp56707_c1_seq4	PREDICTED: hypothetical protein LOC100570314	0.24	52.2	0.99	Tissue-specific
comp55366_c0_seq3	---NA---	0.96	52.17	0.97	Tissue-specific
comp54725_c0_seq2		0.01	52.09	0.99	Tissue-specific
comp56094_c0_seq16	---NA---	0.33	52	1	Tissue-specific
comp47855_c0_seq1	---NA---	0.33	52	1	Tissue-specific
comp38064_c0_seq2	cys-loop ligand-gated ion channel subunit	2.33	52	1	Tissue-specific
comp53717_c2_seq2	---NA---	0	51.53	0.99	Tissue-specific
comp55593_c0_seq5	class a rhodopsin-like g-protein coupled receptor	0	51.45	0.99	Tissue-specific
comp54439_c0_seq9	ap-1 complex subunit gamma-1	0	51.43	0.99	Tissue-specific
comp56464_c1_seq26	protein gdap2 homolog	0	51.37	0.99	Tissue-specific
comp42901_c0_seq1	---NA---	0.33	51.33	1	Tissue-specific
comp36880_c0_seq1	elbow b	1.33	51.33	1	Tissue-specific
comp57060_c3_seq1	---NA---	0	51.32	0.99	Tissue-specific
comp52173_c0_seq1	---NA---	0	51.29	1	Tissue-specific
comp55898_c0_seq2	---NA---	1	51.14	1	Tissue-specific
comp54439_c0_seq5	ap-1 complex subunit gamma-1	0	51.12	0.99	Tissue-specific
comp55186_c0_seq1	facilitated trehalose transporter tret1-like	0	51.08	0.99	Tissue-specific
comp22580_c1_seq1	---NA---	0.33	51	1	Tissue-specific
comp55011_c0_seq46	---NA---	1.69	50.99	1	Tissue-specific
comp56469_c0_seq29	disco-interacting protein 2-like	0	50.98	0.99	Tissue-specific
comp42060_c0_seq1	---NA---	0	50.93	0.99	Tissue-specific
comp56128_c6_seq4	---NA---	0.66	50.77	1	Tissue-specific
comp55464_c1_seq3	slit homolog 3-like	0	50.72	0.98	Tissue-specific
comp48228_c0_seq1	malate dehydrogenase	0	50.67	1	Tissue-specific
comp47982_c0_seq2	---NA---	0.33	50.67	0.97	Tissue-specific
comp53444_c0_seq5	---NA---	2	50.67	1	Tissue-specific
comp54658_c1_seq7	coiled-coil domain-containing protein cg32809	0.27	50.63	0.99	Tissue-specific
comp55399_c4_seq10	---NA---	0	50.62	0.98	Tissue-specific
comp52935_c0_seq1	PREDICTED: membralin-like	1.96	50.58	0.97	Tissue-specific
comp56351_c4_seq26		0	50.52	0.98	Tissue-specific
comp56158_c0_seq3	non-ltr retrotransposon r1bmks orf2 protein	0	50.47	0.98	Tissue-specific
comp49521_c0_seq3	rho-type gtpase activating	2.16	50.4	1	Tissue-specific
comp54575_c0_seq9	abrupt cg4807-pa	0	50.19	0.98	Tissue-specific
comp57015_c1_seq14	---NA---	0	50.12	1	Tissue-specific
comp35875_c0_seq2	zinc finger protein 395-like	0	50.1	0.97	Tissue-specific
comp97466_c0_seq1	---NA---	1.33	50	1	Tissue-specific
comp47841_c0_seq1	---NA---	2	50	1	Tissue-specific
comp56531_c0_seq11		0	49.99	0.97	Tissue-specific
comp55748_c0_seq9	---NA---	2.47	49.94	1	Tissue-specific
comp33278_c0_seq1	aael017167- partial	0.67	49.67	1	Tissue-specific
comp56476_c0_seq3	---NA---	1.39	49.63	1	Tissue-specific
comp56219_c1_seq6	---NA---	1.34	49.49	1	Tissue-specific
comp54854_c0_seq6	---NA---	1.04	49.23	1	Tissue-specific
comp43744_c0_seq1	nitric oxide synthase	2.45	49.16	0.99	Tissue-specific
comp55488_c9_seq2	---NA---	2.35	49.09	1	Tissue-specific
comp56358_c6_seq2	atrial natriuretic peptide receptor a	2.33	49	1	Tissue-specific
comp80360_c0_seq1	---NA---	0	49	1	Tissue-specific
comp48322_c0_seq1	class b secretin-like g-protein coupled receptor	1.33	49	0.99	Tissue-specific
comp56919_c0_seq3	linear gramicidin synthase subunit d-like	0.01	48.74	1	Tissue-specific
comp90116_c0_seq1	---NA---	2	48.69	1	Tissue-specific
comp38634_c0_seq1	class a rhodopsin-like g-protein coupled receptor	0.67	48.67	1	Tissue-specific
comp33564_c0_seq1	---NA---	0	48.33	1	Tissue-specific
comp110833_c0_seq1	solute carrier family facilitated glucose transporter member 1	0.33	48.33	1	Tissue-specific
comp55257_c0_seq7	PREDICTED: hypothetical protein LOC100115890	1.7	48.25	1	Tissue-specific
comp56275_c1_seq2	---NA---	1.26	48.11	1	Tissue-specific
comp56693_c0_seq1	---NA---	1.93	48.11	1	Tissue-specific
comp29565_c0_seq1	isoform a	0.84	48.07	1	Tissue-specific
comp61737_c0_seq1	restnal dehydrogenase	0	48	1	Tissue-specific
comp41253_c0_seq1	---NA---	0	48	1	Tissue-specific
comp54729_c0_seq4	gag-pol polyprotein precursor	1.67	47.85	1	Tissue-specific
comp55009_c0_seq2	achain 4ank: a designed ankyrin repeat protein with four identical consensus repeats	0.85	47.33	1	Tissue-specific
comp55540_c0_seq3	---NA---	0	47.04	1	Tissue-specific
comp46707_c1_seq1	---NA---	1	47	1	Tissue-specific
comp113952_c0_seq1	aael005285- partial	1.67	47	0.97	Tissue-specific
comp62718_c0_seq1	---NA---	1.67	47	1	Tissue-specific
comp105899_c0_seq1	cuticle protein	0	46.67	1	Tissue-specific
comp52488_c0_seq2	axoneme-associated protein	2.67	46.49	1	Tissue-specific
comp51203_c0_seq5	endophilin-a-like isoform 2	1.63	46.47	1	Tissue-specific
comp82035_c0_seq1	---NA---	0	46.33	1	Tissue-specific
comp108206_c0_seq1	adenylate cyclase type 9-like	2.67	46.33	1	Tissue-specific
comp55454_c3_seq11		0.43	46.25	1	Tissue-specific
comp55841_c0_seq7	---NA---	0	46	1	Tissue-specific
comp55470_c1_seq1	---NA---	0	46	1	Tissue-specific
comp117290_c0_seq1	---NA---	1	46	0.99	Tissue-specific
comp54668_c0_seq1	---NA---	1.33	45.97	1	Tissue-specific
comp56867_c0_seq16	---NA---	0.67	45.93	0.99	Tissue-specific
comp52283_c1_seq1	atp-binding cassette sub-family a member	0	45.67	1	Tissue-specific
comp88120_c0_seq1	---NA---	1.67	45.67	1	Tissue-specific
comp56094_c0_seq4	---NA---	0.21	45.41	1	Tissue-specific
comp56351_c4_seq1	---NA---	0	45.33	1	Tissue-specific
comp55470_c6_seq1	---NA---	0	45.33	1	Tissue-specific
comp56062_c1_seq4	---NA---	0.67	45.33	1	Tissue-specific
comp148857_c0_seq1	bumetanide-sensitive na-k-cl cotransport protein	1.67	45.33	1	Tissue-specific
comp56833_c0_seq6	---NA---	1.67	45.33	1	Tissue-specific
comp54129_c0_seq1	hypothetical protein EAI_04259	0.67	45.21	1	Tissue-specific
comp62027_c0_seq1	---NA---	0.33	45	0.98	Tissue-specific
comp51550_c0_seq1	i-type lysozyme	2	45	1	Tissue-specific
comp52283_c4_seq1	hypothetical protein TcasGA2_TC016281	0	44.81	1	Tissue-specific
comp56464_c1_seq38	protein gdap2 homolog	0.01	44.78	1	Tissue-specific
comp31390_c1_seq1	---NA---	0	44.67	1	Tissue-specific
comp106112_c0_seq1	hypothetical protein YQE_01789, partial	0	44.67	1	Tissue-specific
comp55504_c0_seq6	lymphoid-restricted membrane protein	2.05	44.55	1	Tissue-specific
comp108323_c0_seq1	PREDICTED: hypothetical protein LOC100164898	0.33	44.33	0.99	Tissue-specific
comp21388_c0_seq1	neurotactin	1.33	44.33	0.97	Tissue-specific
comp56223_c2_seq5	---NA---	2	44.33	1	Tissue-specific
comp49346_c0_seq1	transferrin, putative	2.03	44.22	1	Tissue-specific
comp55603_c0_seq2	electron transfer flavoprotein-ubiquinone mitochondrial-like	2.75	44.14	0.99	Tissue-specific
comp52529_c1_seq1	hypothetical protein YQE_00455, partial	0	44.07	1	Tissue-specific
comp47806_c1_seq1	sodium solute symporter	0	44	1	Tissue-specific
comp147387_c0_seq1	---NA---	1	44	0.96	Tissue-specific
comp17111_c0_seq1	---NA---	1.33	44	1	Tissue-specific
comp117175_c0_seq1	bumetanide-sensitive sodium- -chloride cotransporter-like isoform 1	2.33	44	1	Tissue-specific
comp100921_c0_seq1	---NA---	0.67	43.67	1	Tissue-specific
comp46397_c0_seq2	---NA---	1.33	43.67	1	Tissue-specific
comp57073_c0_seq5	---NA---	1.45	43.64	1	Tissue-specific
comp53027_c0_seq1	---NA---	1.33	43.33	1	Tissue-specific
comp22969_c0_seq1	---NA---	2.33	43.33	1	Tissue-specific
comp77310_c0_seq1	---NA---	2.33	43.33	1	Tissue-specific
comp53741_c0_seq3		0.72	43.29	0.97	Tissue-specific
comp56324_c0_seq4	---NA---	2.81	43.26	1	Tissue-specific
comp54025_c0_seq7	heterogeneous nuclear ribonucleoprotein q	0	43.22	0.99	Tissue-specific
comp55386_c0_seq3	choline ethanolaminephosphotransferase 1-like isoform 3	0.74	42.98	0.97	Tissue-specific
comp53943_c1_seq3	protein rogdi-like	0.62	42.97	1	Tissue-specific
comp54977_c1_seq4		2.26	42.92	0.96	Tissue-specific
comp53723_c0_seq5	---NA---	1.67	42.36	1	Tissue-specific
comp53279_c0_seq1	---NA---	0.33	42.33	1	Tissue-specific
comp55413_c0_seq13	Paxillin, putative	0.3	42.2	0.99	Tissue-specific
comp42308_c0_seq1	---NA---	0	42	1	Tissue-specific
comp18688_c0_seq1	---NA---	2.33	42	0.98	Tissue-specific
comp50977_c0_seq1	---NA---	0	42	1	Tissue-specific
comp45555_c0_seq2	PREDICTED: uncharacterized protein LOC100880961	0	41.99	1	Tissue-specific
comp92622_c0_seq1	---NA---	0.33	41.67	1	Tissue-specific
comp50014_c0_seq1	---NA---	0.67	41.67	1	Tissue-specific
comp51709_c1_seq2	---NA---	0.33	41.61	0.98	Tissue-specific
comp55460_c1_seq1	---NA---	0	41.33	1	Tissue-specific
comp24513_c0_seq1	---NA---	0	41.33	1	Tissue-specific
comp20018_c0_seq1	---NA---	0	41.33	1	Tissue-specific
comp36123_c1_seq1	---NA---	1	41.14	1	Tissue-specific
comp37634_c0_seq1	---NA---	0	41	1	Tissue-specific
comp52611_c0_seq1	nitric oxide synthase	1.74	40.9	1	Tissue-specific
comp56748_c7_seq1	---NA---	0.67	40.69	1	Tissue-specific
comp142183_c0_seq1	sulfate transporter	0.33	40.67	0.95	Tissue-specific
comp131778_c0_seq1	---NA---	0.67	40.67	1	Tissue-specific
comp83510_c0_seq1	PREDICTED: uncharacterized protein K02A2.6-like	1	40.67	0.99	Tissue-specific
comp52886_c1_seq1	---NA---	1.67	40.67	1	Tissue-specific
comp24931_c0_seq1	---NA---	2	40.67	1	Tissue-specific
comp53402_c0_seq5	PREDICTED: hypothetical protein LOC412046	2.05	40.59	1	Tissue-specific
comp47543_c0_seq1	---NA---	2.33	40.33	0.98	Tissue-specific
comp22153_c0_seq1	---NA---	0	40	1	Tissue-specific
comp44286_c0_seq1	---NA---	0	40	1	Tissue-specific
comp55437_c4_seq1	polyglutamine-binding protein 1	2.79	39.96	1	Tissue-specific
comp56140_c7_seq5	---NA---	1.76	39.89	1	Tissue-specific
comp55938_c1_seq8	protein kiaa0317-like	0.97	39.61	0.96	Tissue-specific
comp135241_c0_seq1	---NA---	0.33	39.33	1	Tissue-specific
comp55858_c4_seq1	---NA---	0	39	1	Tissue-specific
comp98368_c0_seq1	protein wnt-6	0.67	39	1	Tissue-specific
comp45555_c0_seq1	PREDICTED: uncharacterized protein LOC100880961	0.7	39	1	Tissue-specific
comp50753_c0_seq1	---NA---	1	39	1	Tissue-specific
comp17880_c0_seq2	neuromedin-b receptor-like	2.48	38.9	1	Tissue-specific
comp56486_c1_seq11	---NA---	0	38.89	1	Tissue-specific
comp43251_c0_seq1	---NA---	0	38.67	1	Tissue-specific
comp43286_c1_seq1	---NA---	0.67	38.56	1	Tissue-specific
comp45659_c0_seq1	---NA---	0	38.54	1	Tissue-specific
comp56236_c0_seq5	juvenile hormone esterase-like protein est1	0.8	38.46	1	Tissue-specific
comp27683_c0_seq1	zinc finger protein noc-like	1.67	38.33	1	Tissue-specific
comp56557_c1_seq2	---NA---	2.67	38.33	1	Tissue-specific
comp45691_c0_seq3	---NA---	0.33	38.33	0.99	Tissue-specific
comp56841_c1_seq1		0.15	38.24	0.99	Tissue-specific
comp56799_c1_seq2	---NA---	0	38.07	1	Tissue-specific
comp54191_c0_seq1	---NA---	1.93	38.07	1	Tissue-specific
comp56780_c0_seq1	---NA---	1	38	1	Tissue-specific
comp55889_c4_seq19	---NA---	0.35	37.87	1	Tissue-specific
comp56372_c11_seq54	multi drug resistance 50 cg8523-pa	0.76	37.82	0.98	Tissue-specific
comp21376_c0_seq1	uncharacterized oxidoreductase yrbe-like	0	37.67	1	Tissue-specific
comp55766_c4_seq1	---NA---	2.33	37.67	1	Tissue-specific
comp44900_c0_seq1	---NA---	0	37.47	1	Tissue-specific
comp57053_c0_seq3	---NA---	2.56	37.38	0.99	Tissue-specific
comp55959_c1_seq13	nuclear transcription x-box binding	2.1	37.34	0.99	Tissue-specific
comp18941_c0_seq1	---NA---	0.33	37.33	1	Tissue-specific
comp32603_c0_seq1	---NA---	0	37	1	Tissue-specific
comp56675_c0_seq5	---NA---	0.67	37	1	Tissue-specific
comp53355_c0_seq8	hypothetical protein DAPPUDRAFT_266923	1.12	36.67	1	Tissue-specific
comp69411_c0_seq1	---NA---	0	36.67	1	Tissue-specific
comp88799_c0_seq1	---NA---	0	36.33	1	Tissue-specific
comp140131_c0_seq1	---NA---	0	36.33	1	Tissue-specific
comp53780_c0_seq1	AGAP001744-PA	2	36.3	1	Tissue-specific
comp52488_c0_seq1	axoneme-associated protein	0.67	36.18	0.97	Tissue-specific
comp39212_c0_seq1	---NA---	0	36	1	Tissue-specific
comp162298_c0_seq1	sodium solute symporter	0.33	36	0.99	Tissue-specific
comp54569_c0_seq3	---NA---	0.33	36	1	Tissue-specific
comp54957_c0_seq7	multidrug resistance-associated protein 4-like	0.72	35.93	1	Tissue-specific
comp83715_c0_seq1	---NA---	1	35.67	0.99	Tissue-specific
comp49495_c0_seq1	---NA---	0.67	35.66	1	Tissue-specific
comp56112_c4_seq6	isoform a	1.42	35.34	1	Tissue-specific
comp148938_c0_seq1	prestin-like isoform 3	0	35.33	1	Tissue-specific
comp138225_c0_seq1	PREDICTED: similar to conserved hypothetical protein	1	35.33	0.95	Tissue-specific
comp60198_c0_seq1	---NA---	2	35.33	0.99	Tissue-specific
comp55331_c0_seq5	---NA---	0.67	35.32	1	Tissue-specific
comp46002_c0_seq3	elongation of very long chain fatty acids protein aael008004-like	0.67	35.04	0.96	Tissue-specific
comp21613_c0_seq2	---NA---	1.7	34.73	0.97	Tissue-specific
comp54901_c0_seq2	fanconi complementation group i	1.6	34.67	0.99	Tissue-specific
comp104840_c0_seq1	---NA---	0.67	34.67	0.97	Tissue-specific
comp56727_c1_seq1	---NA---	0	34.62	1	Tissue-specific
comp51102_c0_seq1	---NA---	0.08	34.61	1	Tissue-specific
comp43098_c0_seq1	---NA---	0	34.45	1	Tissue-specific
comp43442_c0_seq2	---NA---	0.28	34.43	0.97	Tissue-specific
comp56237_c4_seq2	dihydrolipoyllysine-residue acetyltransferase component 1 of pyruvate dehydrogenase mitochondrial-like	1.14	34.35	0.98	Tissue-specific
comp42282_c0_seq1	---NA---	0	34.33	1	Tissue-specific
comp82233_c0_seq1	class a rhodopsin-like g-protein coupled receptor	0.33	34.33	1	Tissue-specific
comp42104_c0_seq1	aldehyde dehydrogenase isoform b	1.33	34.33	0.98	Tissue-specific
comp48462_c0_seq1	---NA---	1.33	34.31	0.98	Tissue-specific
comp48309_c0_seq1	tyrosine-protein kinase-like otk-like	0.33	34.27	0.97	Tissue-specific
comp54110_c1_seq2	---NA---	2.02	34.27	0.96	Tissue-specific
comp80194_c0_seq1	---NA---	0.33	34	1	Tissue-specific
comp55638_c0_seq4	---NA---	0.67	34	1	Tissue-specific
comp137261_c0_seq1	zinc finger homeobox protein 3 (zinc finger homeodomain protein 3) (zfh-3) (alpha-fetoprotein enhancer-binding protein) (at motif-binding factor) (at-binding transcription factor 1)	1.67	34	0.98	Tissue-specific
comp51313_c0_seq3	---NA---	1.33	33.88	1	Tissue-specific
comp56726_c1_seq5	---NA---	0.33	33.84	1	Tissue-specific
comp57133_c0_seq11	PREDICTED: uncharacterized protein K02A2.6-like	0.03	33.74	0.98	Tissue-specific
comp54093_c1_seq1	---NA---	0	33.67	1	Tissue-specific
comp48962_c1_seq1	---NA---	0	33.67	1	Tissue-specific
comp91278_c0_seq1	---NA---	0.67	33.67	0.97	Tissue-specific
comp103845_c0_seq1	g- gamma-subunit	0.67	33.67	1	Tissue-specific
comp55812_c1_seq7	---NA---	2.69	33.65	0.98	Tissue-specific
comp54526_c2_seq4	---NA---	0.82	33.49	1	Tissue-specific
comp56094_c0_seq12	---NA---	0	33.33	1	Tissue-specific
comp121785_c0_seq1	organic anion transporter	0	33.33	1	Tissue-specific
comp152398_c0_seq1	---NA---	0	33.33	1	Tissue-specific
comp129318_c0_seq1	---NA---	0.67	33.33	1	Tissue-specific
comp52283_c2_seq1	hypothetical protein TcasGA2_TC002277	0	33.3	1	Tissue-specific
comp52661_c2_seq2	---NA---	0	33.01	1	Tissue-specific
comp84849_c0_seq1	---NA---	0	33	1	Tissue-specific
comp44140_c0_seq1	---NA---	0	33	1	Tissue-specific
comp83111_c0_seq1	---NA---	1.01	33	1	Tissue-specific
comp56684_c2_seq5	---NA---	2.27	32.98	0.97	Tissue-specific
comp55958_c7_seq2	fruitless zinc-finger b isoform	0.01	32.73	0.97	Tissue-specific
comp51676_c0_seq1	---NA---	0	32.67	1	Tissue-specific
comp17364_c0_seq1	---NA---	2	32.67	1	Tissue-specific
comp47458_c0_seq1	---NA---	2.33	32.67	1	Tissue-specific
comp56503_c0_seq26	synaptic vesicle glycoprotein 2c-like	2.45	32.57	0.96	Tissue-specific
comp55129_c1_seq8	reverse transcriptase ( )	0	32.33	1	Tissue-specific
comp33164_c0_seq2	protein amnionless-like	1.67	32.33	0.99	Tissue-specific
comp30845_c1_seq1	low-density lipoprotein receptor-related protein 2-like	2	32.33	0.96	Tissue-specific
comp49205_c0_seq3	---NA---	1.33	32.25	1	Tissue-specific
comp55130_c0_seq1	---NA---	0.66	32.24	1	Tissue-specific
comp57070_c1_seq21	rna polymerase ii ctd	0.06	32.12	0.97	Tissue-specific
comp33235_c0_seq1	---NA---	0	32	1	Tissue-specific
comp42433_c0_seq1	---NA---	0	32	1	Tissue-specific
comp43479_c0_seq2	---NA---	0	32	1	Tissue-specific
comp49498_c0_seq1	---NA---	0.33	32	0.99	Tissue-specific
comp37934_c0_seq1	---NA---	0.33	32	0.99	Tissue-specific
comp44165_c1_seq1	cg1962 cg1962-pa	1	32	0.98	Tissue-specific
comp54694_c0_seq2	---NA---	0	31.99	1	Tissue-specific
comp56652_c1_seq2	---NA---	2.59	31.96	0.99	Tissue-specific
comp56464_c1_seq13	protein gdap2 homolog	0.11	31.9	0.98	Tissue-specific
comp56637_c1_seq33	dumpy	2.54	31.67	1	Tissue-specific
comp56872_c0_seq6	---NA---	0.33	31.67	1	Tissue-specific
comp31430_c0_seq1	n-acetyllactosaminide beta- -n-acetylglucosaminyltransferase-like	0.67	31.67	0.99	Tissue-specific
comp30845_c0_seq1	isoform a	1.67	31.67	1	Tissue-specific
comp53419_c1_seq1	---NA---	2	31.67	0.98	Tissue-specific
comp56848_c1_seq8	atp-binding cassette sub-family c member 1	0	31.55	1	Tissue-specific
comp53208_c0_seq1	---NA---	0	31.33	1	Tissue-specific
comp110782_c0_seq1	uncharacterized mfs-type transporter -like	0	31.33	1	Tissue-specific
comp55528_c1_seq26	hypothetical protein DAPPUDRAFT_201196	0.72	31.33	1	Tissue-specific
comp112899_c0_seq1	---NA---	2.33	31.33	1	Tissue-specific
comp25044_c0_seq1	---NA---	2.67	31.33	0.97	Tissue-specific
comp54544_c0_seq4	protein lap4-like isoform 1	1.98	31.27	1	Tissue-specific
comp56900_c0_seq21	hypothetical protein TcasGA2_TC016185	2.88	31.13	0.96	Tissue-specific
comp19080_c0_seq1	---NA---	0	31	1	Tissue-specific
comp53491_c0_seq1	---NA---	0	31	1	Tissue-specific
comp21438_c0_seq1	alkaline tissue-nonspecific isozyme	0.33	31	0.99	Tissue-specific
comp31370_c0_seq1	---NA---	1	31	1	Tissue-specific
comp57070_c1_seq2	innexin 3	0.01	30.94	0.97	Tissue-specific
comp25181_c0_seq2	bag family molecular chaperone regulator 3	2	30.69	0.99	Tissue-specific
comp55775_c1_seq1	---NA---	0	30.67	1	Tissue-specific
comp44741_c0_seq1	---NA---	0	30.67	1	Tissue-specific
comp33415_c0_seq1	---NA---	0	30.67	1	Tissue-specific
comp51356_c1_seq1	---NA---	0.33	30.67	1	Tissue-specific
comp32864_c0_seq1	PREDICTED: hypothetical protein LOC100161732	0.33	30.67	1	Tissue-specific
comp29429_c0_seq1	---NA---	0.67	30.67	1	Tissue-specific
comp18350_c0_seq1	---NA---	2.67	30.67	0.99	Tissue-specific
comp56359_c2_seq23	---NA---	2.65	30.62	1	Tissue-specific
comp56596_c0_seq39	rna-directed dna polymerase from mobile element jockey-like	0.44	30.6	0.97	Tissue-specific
comp38987_c0_seq1	multidrug resistance-associated protein 4-like	0.33	30.34	0.98	Tissue-specific
comp47868_c2_seq1	ankyrin repeat protein	2	30.33	1	Tissue-specific
comp101177_c0_seq1	tigger transposable element-derived protein 6-like	1	30.01	1	Tissue-specific
comp38845_c0_seq1	---NA---	0	30	1	Tissue-specific
comp21069_c0_seq1	---NA---	1	30	1	Tissue-specific
comp43485_c0_seq2	low quality protein: papilin-like	0.61	29.97	0.96	Tissue-specific
comp57047_c0_seq4	gag-pol polyprotein	0.01	29.92	1	Tissue-specific
comp56828_c1_seq8	---NA---	0.1	29.8	0.98	Tissue-specific
comp56989_c1_seq17	PREDICTED: uncharacterized protein K02A2.6-like	2.28	29.8	1	Tissue-specific
comp81254_c0_seq1	---NA---	0	29.67	1	Tissue-specific
comp55591_c5_seq4	---NA---	1	29.67	1	Tissue-specific
comp57107_c0_seq3		1.33	29.67	1	Tissue-specific
comp87325_c0_seq1	---NA---	2	29.67	1	Tissue-specific
comp43313_c0_seq1	---NA---	2.67	29.67	1	Tissue-specific
comp35736_c0_seq1	---NA---	0	29.61	0.99	Tissue-specific
comp31015_c0_seq1	retrovirus-related pol polyprotein from transposon tnt 1-94	2.67	29.47	1	Tissue-specific
comp103766_c0_seq1	---NA---	0.33	29.33	1	Tissue-specific
comp172904_c0_seq1	low-density lipoprotein	2.67	29.33	0.95	Tissue-specific
comp21335_c0_seq2	otoferlin	0.33	29.15	1	Tissue-specific
comp131675_c0_seq1	protein patched-like	0	29	1	Tissue-specific
comp56157_c8_seq1	---NA---	0	29	1	Tissue-specific
comp18394_c0_seq1	---NA---	0	29	1	Tissue-specific
comp32921_c0_seq1	---NA---	0.67	29	0.99	Tissue-specific
comp167436_c0_seq1	hypothetical protein G5I_02690	2	29	0.98	Tissue-specific
comp52682_c0_seq2	---NA---	2.76	28.67	1	Tissue-specific
comp56780_c9_seq1	---NA---	0	28.67	1	Tissue-specific
comp17351_c0_seq1	---NA---	0	28.67	1	Tissue-specific
comp40396_c0_seq1	nucleolar protein 4	0	28.67	1	Tissue-specific
comp56522_c2_seq1	---NA---	0.67	28.67	1	Tissue-specific
comp156022_c0_seq1	latrophilin receptor protein 2	1.33	28.67	1	Tissue-specific
comp56424_c0_seq37	mitochondrial carnitine acylcarnitine carrier protein cacl	1.33	28.53	1	Tissue-specific
comp55874_c2_seq6	---NA---	2.33	28.33	1	Tissue-specific
comp51049_c0_seq1	kal-1 protein	0.7	28.27	1	Tissue-specific
comp55426_c3_seq25	sam domain and hd domain-containing protein 1-like	0.28	28.2	0.96	Tissue-specific
comp20373_c0_seq2	ras gtp exchange son of	0.3	28.18	0.96	Tissue-specific
comp48230_c1_seq2	cytochrome p450 6a1	0	28.12	0.96	Tissue-specific
comp54332_c0_seq6	protein kinase c-binding protein 1-like	0	28.08	0.97	Tissue-specific
comp52473_c1_seq1	---NA---	0	27.96	1	Tissue-specific
comp56084_c2_seq3	nif3-like protein 1	0.27	27.96	0.99	Tissue-specific
comp42989_c0_seq3	transmembrane protein c9orf91 homolog	1.04	27.96	0.99	Tissue-specific
comp53689_c2_seq9	tlc domain-containing protein 2	0	27.91	0.95	Tissue-specific
comp54771_c9_seq16	---NA---	1.44	27.87	1	Tissue-specific
comp55949_c4_seq4	---NA---	0.38	27.86	1	Tissue-specific
comp56952_c2_seq10	rho guanine nucleotide exchange factor 12	0.01	27.77	0.96	Tissue-specific
comp56462_c0_seq5		0.67	27.7	1	Tissue-specific
comp56897_c4_seq28	---NA---	0	27.67	1	Tissue-specific
comp52473_c0_seq1	---NA---	0	27.67	1	Tissue-specific
comp46673_c1_seq2	---NA---	0	27.67	1	Tissue-specific
comp34417_c1_seq1	ig-like and fibronectin type-iii domain-containing	0.33	27.67	0.97	Tissue-specific
comp54070_c0_seq1	organic anion transporter	0.33	27.67	1	Tissue-specific
comp56964_c6_seq1	---NA---	0.33	27.67	1	Tissue-specific
comp123313_c0_seq1	semaphorin 2a	1	27.67	1	Tissue-specific
comp54977_c1_seq2	mog interacting and ectopic p-granules protein 1	0.47	27.57	0.95	Tissue-specific
comp48400_c0_seq2	pogo transposable element with krab domain- partial	2.53	27.55	0.99	Tissue-specific
comp40432_c0_seq1	tigger transposable element-derived protein 1	0	27.33	1	Tissue-specific
comp33928_c0_seq1	---NA---	0	27.33	1	Tissue-specific
comp161563_c0_seq1	---NA---	0.67	27.33	0.98	Tissue-specific
comp49384_c0_seq2	f-box wd-repeat protein	1.52	27.33	1	Tissue-specific
comp72807_c0_seq1	---NA---	2.33	27.33	1	Tissue-specific
comp154149_c0_seq1	lipase 1-like	0	27.33	1	Tissue-specific
comp54191_c0_seq3	---NA---	0.7	27.23	0.99	Tissue-specific
comp56325_c1_seq3	hypothetical protein TcasGA2_TC002031	0.59	27.16	1	Tissue-specific
comp55289_c13_seq2	---NA---	1.67	27.12	1	Tissue-specific
comp57013_c1_seq14	PREDICTED: uncharacterized protein LOC100200197	0.09	27.03	0.96	Tissue-specific
comp33570_c0_seq1	---NA---	0	27	1	Tissue-specific
comp49668_c0_seq1	---NA---	0.33	27	1	Tissue-specific
comp45918_c0_seq1	---NA---	1.33	27	1	Tissue-specific
comp96928_c0_seq1	---NA---	2.33	27	0.99	Tissue-specific
comp45610_c0_seq3	nocturnin cg31299-pe	2.22	26.97	0.99	Tissue-specific
comp92612_c0_seq1	---NA---	2.33	26.77	0.98	Tissue-specific
comp18662_c0_seq1	---NA---	0	26.67	1	Tissue-specific
comp99857_c0_seq1	---NA---	1.33	26.67	0.96	Tissue-specific
comp18915_c0_seq1	---NA---	2.33	26.67	1	Tissue-specific
comp48853_c0_seq3	PREDICTED: uncharacterized protein LOC100868101	1.68	26.59	0.96	Tissue-specific
comp56956_c0_seq4	---NA---	1	26.42	0.99	Tissue-specific
comp56181_c4_seq4	---NA---	0	26.33	1	Tissue-specific
comp55526_c0_seq5	---NA---	0	26.33	1	Tissue-specific
comp53611_c0_seq1	---NA---	0.33	26.33	0.98	Tissue-specific
comp85422_c0_seq1	---NA---	0.33	26.33	0.99	Tissue-specific
comp165751_c0_seq1	isoform i	0.33	26.33	1	Tissue-specific
comp56237_c5_seq1	---NA---	0.33	26.33	1	Tissue-specific
comp46457_c1_seq2	---NA---	2	26.33	0.96	Tissue-specific
comp55401_c6_seq3	---NA---	1.35	26.2	1	Tissue-specific
comp47551_c0_seq1	---NA---	0	26	1	Tissue-specific
comp117919_c0_seq1	---NA---	0.67	26	1	Tissue-specific
comp174654_c0_seq1	somatostatin receptor type 1	1	26	1	Tissue-specific
comp27799_c0_seq1	maverick atpase	1.33	26	0.96	Tissue-specific
comp19167_c0_seq1	PREDICTED: uncharacterized protein LOC101235977, partial	1.67	26	1	Tissue-specific
comp52610_c0_seq5	ubiquinone biosynthesis protein coq4 mitochondrial-like	0.18	25.92	1	Tissue-specific
comp56148_c2_seq4	---NA---	0.79	25.88	1	Tissue-specific
comp41293_c2_seq1	---NA---	0	25.67	1	Tissue-specific
comp42331_c0_seq1	probable multidrug resistance-associated protein lethal 03659-like	0.33	25.67	0.98	Tissue-specific
comp229524_c0_seq1	0	1	25.67	0.96	Tissue-specific
comp34305_c0_seq1	---NA---	2.67	25.67	0.97	Tissue-specific
comp52240_c2_seq1	---NA---	2.67	25.67	0.99	Tissue-specific
comp48120_c0_seq1	Tankyrase-1	2.19	25.53	0.97	Tissue-specific
comp57089_c0_seq2	---NA---	2.29	25.37	0.97	Tissue-specific
comp40850_c0_seq1	---NA---	2	25.33	1	Tissue-specific
comp54539_c1_seq2	---NA---	0.14	25.33	0.96	Tissue-specific
comp45555_c0_seq3	PREDICTED: uncharacterized protein LOC100880961	1.3	25.27	1	Tissue-specific
comp20493_c0_seq2	nuclease harbi1-like	1.53	25.08	1	Tissue-specific
comp17839_c0_seq1	---NA---	0	25.08	0.99	Tissue-specific
comp42381_c0_seq1	---NA---	0	25	0.99	Tissue-specific
comp142445_c0_seq1	facilitated trehalose transporter tret1-like	0	25	0.99	Tissue-specific
comp48819_c1_seq1	---NA---	0.33	25	1	Tissue-specific
comp39949_c0_seq1	---NA---	0.67	24.91	1	Tissue-specific
comp55362_c1_seq2	---NA---	0.17	24.83	0.96	Tissue-specific
comp47646_c0_seq2	u7 snrna-associated sm-like protein lsm11-like	1.33	24.78	1	Tissue-specific
comp56145_c4_seq1	---NA---	0	24.67	0.99	Tissue-specific
comp120965_c0_seq1	---NA---	1	24.67	1	Tissue-specific
comp91287_c0_seq1	---NA---	0	24.33	0.99	Tissue-specific
comp92959_c0_seq1	---NA---	0.33	24.33	0.99	Tissue-specific
comp48420_c0_seq2	g-protein coupled octopamine	2	24.33	1	Tissue-specific
comp49456_c0_seq2	transmembrane protein 209-like	0.07	24.16	0.97	Tissue-specific
comp1333_c1_seq1	sodium-dependent phosphate transporter	0	24	0.98	Tissue-specific
comp18537_c0_seq1	---NA---	0	24	0.98	Tissue-specific
comp91403_c0_seq1	---NA---	0	24	0.98	Tissue-specific
comp52206_c1_seq1	---NA---	0	24	0.98	Tissue-specific
comp23719_c0_seq1	---NA---	0	24	0.98	Tissue-specific
comp37766_c0_seq1	---NA---	0	24	0.98	Tissue-specific
comp113592_c0_seq1	---NA---	0	24	0.98	Tissue-specific
comp70211_c0_seq1	---NA---	0	24	0.98	Tissue-specific
comp54957_c1_seq1	multidrug resistance-associated protein 4-like	0.33	24	0.99	Tissue-specific
comp30930_c0_seq1	cd109 antigen	1	23.98	0.99	Tissue-specific
comp56541_c1_seq26	---NA---	0.78	23.86	0.96	Tissue-specific
comp56196_c0_seq1	---NA---	1.67	23.71	0.99	Tissue-specific
comp46854_c0_seq2	---NA---	0	23.67	0.97	Tissue-specific
comp56860_c1_seq4	PREDICTED: hypothetical protein LOC100117260	1.33	23.67	0.99	Tissue-specific
comp67615_c0_seq1	---NA---	1.67	23.67	1	Tissue-specific
comp114350_c0_seq1	---NA---	2	23.67	0.97	Tissue-specific
comp19863_c0_seq1	---NA---	2	23.67	0.99	Tissue-specific
comp56541_c1_seq24	---NA---	2.67	23.67	0.96	Tissue-specific
comp52387_c0_seq10	rna-binding protein 39-like isoform 1	0.14	23.56	0.95	Tissue-specific
comp52259_c0_seq2	methylthioribose-1-phosphate isomerase-like	1.99	23.39	0.95	Tissue-specific
comp21135_c1_seq1	synaptic vesicle protein	0	23.33	0.96	Tissue-specific
comp195942_c0_seq1	0	0	23.33	0.96	Tissue-specific
comp54369_c0_seq1	---NA---	0	23.33	0.96	Tissue-specific
comp54840_c0_seq1	---NA---	0	23.33	0.97	Tissue-specific
comp26898_c0_seq1	proteinase inhibitor i4 serpin	0	23.33	0.97	Tissue-specific
comp52073_c0_seq5	hypothetical protein KGM_15200	0.33	23.11	0.95	Tissue-specific
comp49051_c1_seq1	---NA---	0	23	0.95	Tissue-specific
comp19332_c0_seq1	---NA---	0.67	23	1	Tissue-specific
comp56920_c4_seq17	---NA---	0.91	23	0.96	Tissue-specific
comp47044_c0_seq1	---NA---	1	23	0.99	Tissue-specific
comp21058_c0_seq1	---NA---	2.33	23	0.97	Tissue-specific
comp57012_c0_seq13	---NA---	0.45	22.87	0.96	Tissue-specific
comp56095_c1_seq2	inhibitor of nuclear factor kappa-b kinase subunit alpha	1.51	22.85	0.99	Tissue-specific
comp48258_c0_seq2	bel12_ag transposon polyprotein	1.33	22.7	0.99	Tissue-specific
comp184975_c0_seq1	somatostatin receptor type 4-like	1	22.67	1	Tissue-specific
comp39073_c0_seq1	---NA---	1	22.67	1	Tissue-specific
comp54932_c1_seq5	---NA---	1.34	22.5	0.99	Tissue-specific
comp55599_c4_seq1	---NA---	0.33	22.33	0.96	Tissue-specific
comp106654_c0_seq1	---NA---	0.33	22.33	1	Tissue-specific
comp141840_c0_seq1	---NA---	0.67	22.33	0.97	Tissue-specific
comp51520_c0_seq2	acetylserotonin o-methyltransferase-like	0.01	22.14	0.95	Tissue-specific
comp48913_c0_seq1	---NA---	0.33	22.03	1	Tissue-specific
comp41325_c0_seq1	phospholipase membrane-associated-like	0.67	22	0.99	Tissue-specific
comp49846_c0_seq1	---NA---	1.33	22	0.98	Tissue-specific
comp48047_c1_seq1	---NA---	1.33	22	1	Tissue-specific
comp53223_c3_seq1	---NA---	2	22	0.97	Tissue-specific
comp56839_c2_seq10		0.65	21.98	0.97	Tissue-specific
comp54980_c1_seq2	---NA---	0.05	21.89	0.95	Tissue-specific
comp55200_c1_seq2	---NA---	0.33	21.67	0.97	Tissue-specific
comp117888_c0_seq1	---NA---	0.33	21.67	0.99	Tissue-specific
comp20402_c0_seq1	transposable element tc3 transposase	0.67	21.67	0.99	Tissue-specific
comp181956_c0_seq1	suppressor of tumorigenicity 14	1.33	21.67	0.96	Tissue-specific
comp20786_c0_seq1	---NA---	1.33	21.67	0.97	Tissue-specific
comp18260_c0_seq1	vascular endothelial growth factor a-a-like	1.33	21.67	0.99	Tissue-specific
comp56288_c3_seq7	transposable element tc3 transposase	1.21	21.61	0.99	Tissue-specific
comp24086_c0_seq1	---NA---	1.67	21.6	0.97	Tissue-specific
comp46843_c0_seq1	tnfaip3-interacting protein 2-like isoform x1	0.67	21.38	1	Tissue-specific
comp106682_c0_seq1	---NA---	0.33	21.33	0.99	Tissue-specific
comp108847_c0_seq1	---NA---	1	21.33	1	Tissue-specific
comp53551_c0_seq2	retrovirus-related pol polyprotein from transposon tnt 1-94	2	21.33	0.97	Tissue-specific
comp17970_c0_seq1	PREDICTED: hypothetical protein LOC100577795	2	21.33	0.98	Tissue-specific
comp33309_c0_seq1	---NA---	0.33	21.32	0.99	Tissue-specific
comp55095_c3_seq4	---NA---	0.33	21.16	1	Tissue-specific
comp241712_c0_seq1	0	0.33	21	0.97	Tissue-specific
comp83438_c0_seq1	retrovirus-related pol polyprotein from transposon tnt 1-94	0.33	21	0.99	Tissue-specific
comp114493_c0_seq1	---NA---	0.67	21	0.95	Tissue-specific
comp173873_c0_seq1	---NA---	0.67	21	0.97	Tissue-specific
comp48529_c0_seq1	PREDICTED: similar to conserved hypothetical protein	1	21	0.98	Tissue-specific
comp47764_c1_seq1	---NA---	1.33	21	0.97	Tissue-specific
comp55397_c2_seq2	---NA---	1.33	21	0.99	Tissue-specific
comp46204_c0_seq2	---NA---	1.33	21	0.99	Tissue-specific
comp171400_c0_seq1	---NA---	1.67	21	0.97	Tissue-specific
comp56870_c0_seq6	hypothetical protein TcasGA2_TC015470	1.47	20.7	0.97	Tissue-specific
comp136835_c0_seq1	neprilysin isoform d	0.33	20.67	0.96	Tissue-specific
comp55835_c8_seq1	---NA---	0.33	20.67	0.97	Tissue-specific
comp49839_c1_seq1	---NA---	0.33	20.67	0.99	Tissue-specific
comp165677_c0_seq1	---NA---	0.33	20.67	1	Tissue-specific
comp162133_c0_seq1	---NA---	0.33	20.67	1	Tissue-specific
comp26884_c0_seq1	---NA---	0.67	20.67	0.96	Tissue-specific
comp114173_c0_seq1	low-density lipoprotein	1.33	20.67	0.99	Tissue-specific
comp50929_c0_seq1	---NA---	2	20.67	0.97	Tissue-specific
comp55850_c4_seq1	---NA---	2	20.42	0.97	Tissue-specific
comp196149_c0_seq1	0	0.33	20.33	1	Tissue-specific
comp44594_c2_seq1	---NA---	1	20.33	0.96	Tissue-specific
comp55942_c2_seq3	---NA---	1.03	20.16	0.99	Tissue-specific
comp56979_c0_seq6	scan domain-containing protein 3-like	1.04	20.15	0.96	Tissue-specific
comp90382_c0_seq1	---NA---	2	20.05	0.96	Tissue-specific
comp25308_c1_seq1	---NA---	0.33	20	1	Tissue-specific
comp23466_c0_seq1	zinc-containing alcohol dehydrogenase	0.33	20	1	Tissue-specific
comp22977_c0_seq1	---NA---	1.67	20	0.97	Tissue-specific
comp25531_c0_seq1	mariner transposase	0.33	19.67	1	Tissue-specific
comp228632_c0_seq1	0	0.67	19.67	0.98	Tissue-specific
comp89220_c0_seq1	---NA---	1.33	19.67	0.99	Tissue-specific
comp51531_c0_seq1	---NA---	1.33	19.67	0.99	Tissue-specific
comp29337_c0_seq1	---NA---	1.33	19.67	0.99	Tissue-specific
comp57070_c1_seq9	innexin 3	0.1	19.56	0.96	Tissue-specific
comp136225_c0_seq1	protein nynrin- partial	1	19.33	0.98	Tissue-specific
comp49430_c0_seq1	---NA---	0.33	19	1	Tissue-specific
comp36557_c0_seq1	homeobox protein cut	0.67	19	0.99	Tissue-specific
comp117698_c0_seq1	---NA---	0.67	19	0.99	Tissue-specific
comp211856_c0_seq1	a disintegrin and metalloproteinase with thrombospondin motifs 16-like	0.67	19	1	Tissue-specific
comp50049_c0_seq1	PREDICTED: uncharacterized protein K02A2.6-like	1.33	19	0.98	Tissue-specific
comp56181_c6_seq3	---NA---	1.33	19	0.99	Tissue-specific
comp23377_c0_seq1	---NA---	0.33	18.67	0.96	Tissue-specific
comp39209_c1_seq1	---NA---	0.33	18.67	1	Tissue-specific
comp31503_c0_seq1	---NA---	0.33	18.67	1	Tissue-specific
comp23898_c0_seq1	---NA---	0.67	18.67	0.97	Tissue-specific
comp17187_c0_seq1	---NA---	1	18.67	1	Tissue-specific
comp98982_c0_seq1	reverse partial	1	18.67	1	Tissue-specific
comp56062_c0_seq1	---NA---	0.33	18.61	1	Tissue-specific
comp56465_c5_seq9	---NA---	0.81	18.49	0.99	Tissue-specific
comp36159_c0_seq1	---NA---	0.58	18.42	1	Tissue-specific
comp55179_c0_seq3	---NA---	0.33	18.33	0.98	Tissue-specific
comp39408_c0_seq1	---NA---	0.33	18.33	1	Tissue-specific
comp117530_c0_seq1	---NA---	0.67	18.33	1	Tissue-specific
comp54649_c0_seq11	---NA---	0.67	18.33	1	Tissue-specific
comp127247_c0_seq1	---NA---	1	18.33	0.99	Tissue-specific
comp41426_c1_seq1	---NA---	0.94	18.27	0.99	Tissue-specific
comp56456_c1_seq7	---NA---	0	18.12	0.96	Tissue-specific
comp56867_c0_seq21	---NA---	0.33	18.06	0.98	Tissue-specific
comp24040_c0_seq1	---NA---	0.33	18	1	Tissue-specific
comp103542_c0_seq1	---NA---	1	18	0.96	Tissue-specific
comp20033_c0_seq1	---NA---	1.33	18	0.98	Tissue-specific
comp107744_c0_seq1	PREDICTED: similar to GA22134-PA	1.67	18	0.96	Tissue-specific
comp48019_c0_seq1	zinc finger protein 43-like	0.94	17.68	0.98	Tissue-specific
comp182586_c0_seq1	hypothetical protein BRAFLDRAFT_76362	0.67	17.67	0.95	Tissue-specific
comp32658_c0_seq1	semaphorin 2a	0.67	17.67	1	Tissue-specific
comp34989_c0_seq2	---NA---	0.33	17.66	1	Tissue-specific
comp35029_c0_seq1	---NA---	1.33	17.33	0.98	Tissue-specific
comp40144_c0_seq1	---NA---	0.91	17.27	0.98	Tissue-specific
comp175844_c0_seq1	---NA---	0.33	17	1	Tissue-specific
comp31409_c0_seq1	laminin subunit alpha-like	1	17	0.96	Tissue-specific
comp83375_c0_seq1	---NA---	1	17	0.98	Tissue-specific
comp43899_c0_seq1	---NA---	1	17	0.99	Tissue-specific
comp36023_c0_seq1	reverse ribonuclease integrase	1.33	17	0.97	Tissue-specific
comp7038_c0_seq1	Cadherin-87A	0.33	16.67	0.97	Tissue-specific
comp48361_c0_seq1	---NA---	0.33	16.67	1	Tissue-specific
comp93966_c0_seq1	---NA---	0.33	16.33	0.99	Tissue-specific
comp133083_c0_seq1	---NA---	1	16.33	0.95	Tissue-specific
comp167093_c0_seq1	---NA---	1	16.33	0.99	Tissue-specific
comp38142_c0_seq1	---NA---	1.27	16.33	0.97	Tissue-specific
comp197306_c0_seq1	bcl-2-related ovarian killer protein homolog a	0.67	16.31	0.98	Tissue-specific
comp32041_c0_seq1	---NA---	0.67	16.24	1	Tissue-specific
comp124293_c0_seq1	maverick atpase	0.33	16	1	Tissue-specific
comp56630_c8_seq2	---NA---	0.67	16	0.98	Tissue-specific
comp109006_c0_seq1	---NA---	1	16	0.97	Tissue-specific
comp29977_c0_seq1	dna polymerase theta	1.33	16	0.95	Tissue-specific
comp56268_c0_seq2	---NA---	1.02	15.86	0.98	Tissue-specific
comp55399_c0_seq1	---NA---	0.33	15.67	1	Tissue-specific
comp55233_c0_seq3	---NA---	0.33	15.67	1	Tissue-specific
comp27013_c0_seq1	---NA---	0.67	15.67	0.96	Tissue-specific
comp159618_c0_seq1	myst histone	0.67	15.67	0.98	Tissue-specific
comp27438_c0_seq1	growth arrest-specific protein 2-like	0.67	15.67	0.99	Tissue-specific
comp52302_c0_seq7	zinc finger protein 841 isoform 2	0.01	15.49	0.96	Tissue-specific
comp56406_c0_seq9	---NA---	0.33	15.33	1	Tissue-specific
comp43830_c0_seq1	facilitated trehalose transporter tret1-like isoform x2	0.67	15.33	0.99	Tissue-specific
comp56106_c1_seq2	---NA---	0.33	15.29	0.96	Tissue-specific
comp17944_c0_seq1	---NA---	0.33	15.23	0.98	Tissue-specific
comp49558_c0_seq1	---NA---	0.33	15	0.99	Tissue-specific
comp20938_c0_seq1	---NA---	1	15	0.97	Tissue-specific
comp28423_c0_seq1	---NA---	0.33	14.67	0.99	Tissue-specific
comp182715_c0_seq1	---NA---	0.33	14.67	1	Tissue-specific
comp138910_c0_seq1	---NA---	0.67	14.67	0.97	Tissue-specific
comp35970_c0_seq1	mediator of replication checkpoint	0.67	14.67	0.99	Tissue-specific
comp47962_c0_seq1	---NA---	0.33	14.33	0.96	Tissue-specific
comp49278_c2_seq1	---NA---	0.33	14.33	0.99	Tissue-specific
comp129254_c0_seq1	---NA---	0.67	14.33	0.97	Tissue-specific
comp57107_c0_seq4	---NA---	0.41	14.18	0.97	Tissue-specific
comp56069_c4_seq3	---NA---	0.33	14	0.99	Tissue-specific
comp56084_c2_seq5	nif3-like protein 1	0.1	13.89	0.97	Tissue-specific
comp50479_c0_seq1	---NA---	0.33	13.67	0.98	Tissue-specific
comp51110_c0_seq2	---NA---	0.33	13.67	1	Tissue-specific
comp55378_c0_seq8	low quality protein: jnk-interacting protein 3-like	0.39	13.38	0.95	Tissue-specific
comp329913_c0_seq1	---NA---	0.33	13.33	0.98	Tissue-specific
comp41451_c0_seq1	---NA---	0.33	13.33	1	Tissue-specific
comp46433_c0_seq1	---NA---	0.33	13.23	0.95	Tissue-specific
comp143163_c0_seq1	---NA---	0.33	13	0.95	Tissue-specific
comp141205_c0_seq1	---NA---	0.33	12.67	0.99	Tissue-specific
comp91499_c0_seq1	---NA---	0.33	12.33	0.98	Tissue-specific
comp56153_c1_seq1		0.33	12.33	0.98	Tissue-specific
comp133759_c0_seq1	---NA---	0.33	12.33	0.99	Tissue-specific
comp236432_c0_seq1	0	0.33	12.33	0.99	Tissue-specific
comp38591_c0_seq2	---NA---	0.67	12.33	0.96	Tissue-specific
comp190309_c0_seq1	PREDICTED: hemicentin-1-like	0.67	12.33	0.96	Tissue-specific
comp45986_c0_seq3	ubiquinone biosynthesis protein mitochondrial-like	0.01	12.07	0.98	Tissue-specific
comp56205_c0_seq5	---NA---	0.03	12.01	0.96	Tissue-specific
comp141424_c0_seq1	---NA---	0.33	12	0.97	Tissue-specific
comp55551_c8_seq7	---NA---	0.33	12	0.99	Tissue-specific
comp135196_c0_seq1	---NA---	0.33	11.67	0.95	Tissue-specific
comp28155_c0_seq1	---NA---	0.33	11.33	0.95	Tissue-specific
comp173857_c0_seq1	---NA---	0.33	11.33	0.96	Tissue-specific
comp32580_c0_seq1	---NA---	0.33	11.33	0.97	Tissue-specific
comp28128_c0_seq1	ves g 5 allergen	0.33	11	0.95	Tissue-specific
comp23573_c0_seq1	probable cytochrome p450 6a13-like	0.33	10.84	0.96	Tissue-specific
comp42678_c0_seq1	---NA---	0.33	10.67	0.97	Tissue-specific
comp272791_c0_seq1	0	0.33	10.67	0.97	Tissue-specific
comp1240_c0_seq1	synaptotagmin iv	0.33	10.33	0.95	Tissue-specific
comp53853_c1_seq2	gamma-aminobutyric acid receptor subunit gamma-4-like	0.33	10.33	0.97	Tissue-specific
comp249465_c0_seq1	0	0.33	10	0.95	Tissue-specific
comp57049_c2_seq4	---NA---	107.67	107.89	1	1
comp57108_c0_seq1	krab-a domain-containing protein	348.62	349.51	0.96	1
comp61706_c0_seq1	ga21248-pa isoform 1	229.33	230.67	1	0.99
comp56147_c9_seq5	---NA---	229.62	231.19	1	0.99
comp51749_c0_seq1	glutamine synthetase	5255.52	5300.22	1	0.99
comp38240_c0_seq2	protein cyp-44a1	30.68	31.03	1	0.99
comp45745_c0_seq4	proteasome activator complex subunit 3-like	305.44	309.21	1	0.99
comp55491_c0_seq9		157.54	159.69	1	0.99
comp44977_c1_seq1	---NA---	23	23.33	0.96	0.99
comp37858_c0_seq1	---NA---	59.33	60.33	1	0.98
comp50092_c0_seq1	hypothetical protein Phum_PHUM401430	328.67	334.42	1	0.98
comp49069_c0_seq2	folate carrier protein	22.99	23.39	1	0.98
comp50746_c0_seq1	---NA---	18.33	18.67	1	0.98
comp45728_c0_seq1	cg9119 cg9119-pa	68.9	70.18	0.96	0.98
comp56004_c0_seq8	---NA---	19.13	19.51	1	0.98
comp24205_c0_seq1	serine protease	30.67	31.33	0.97	0.98
comp54041_c0_seq3	---NA---	19.12	19.54	0.99	0.98
comp66445_c0_seq1	PREDICTED: hypothetical protein	106.33	109	0.98	0.98
comp55081_c4_seq15	---NA---	39.14	40.15	1	0.97
comp38008_c0_seq1	---NA---	88.33	90.67	1	0.97
comp56069_c0_seq36	PREDICTED: uncharacterized protein C6orf64 homolog	118.28	121.42	1	0.97
comp21503_c0_seq1	endonuclease-reverse transcriptase	276	283.9	0.96	0.97
comp56784_c10_seq11	---NA---	46.54	47.91	1	0.97
comp50761_c0_seq1	nadh-cytochrome b5 reductase 2-like	438.94	451.96	1	0.97
comp55514_c0_seq1	exosome complex exonuclease rrp42	133.74	137.87	1	0.97
comp52608_c0_seq4	integral membrane protein	143.54	148.07	1	0.97
comp54581_c11_seq3	---NA---	19.67	20.33	0.98	0.97
comp56820_c0_seq15	---NA---	74.56	77.17	1	0.97
comp36128_c0_seq1	---NA---	56.67	58.67	1	0.97
comp53022_c2_seq2	---NA---	14.68	15.22	0.98	0.96
comp55089_c2_seq1	---NA---	18	18.67	1	0.96
comp51569_c0_seq1	transketolase-like protein 2-like isoform 1	6572.4	6824.76	1	0.96
comp53013_c1_seq2	---NA---	38.33	39.81	1	0.96
comp55447_c4_seq4	---NA---	18.26	18.98	0.99	0.96
comp54807_c24_seq1	---NA---	47	49	1	0.96
comp55637_c2_seq19	---NA---	154.33	160.98	0.99	0.96
comp36477_c0_seq1	---NA---	31	32.34	1	0.96
comp55031_c9_seq1	---NA---	276	288	1	0.96
comp27109_c0_seq1	PREDICTED: uncharacterized protein LOC100897326	22.67	23.67	0.99	0.96
comp54807_c7_seq1	---NA---	60.33	63	1	0.96
comp56341_c7_seq1	---NA---	67	70	0.98	0.96
comp55500_c1_seq6	---NA---	69.89	73.1	1	0.96
comp54023_c0_seq1	probable 4-hydroxy-2-oxoglutarate mitochondrial-like isoform 1	332.67	348.33	1	0.96
comp55740_c0_seq1	cardiolipin synthase 1	81.92	85.83	1	0.95
comp17821_c0_seq1	---NA---	12.67	13.33	0.97	0.95
comp56868_c2_seq1	---NA---	440.57	464.09	1	0.95
comp56974_c0_seq7	---NA---	56.5	59.7	1	0.95
comp36258_c0_seq3	---NA---	21.21	22.43	1	0.95
comp55232_c7_seq1	---NA---	1466.92	1551.04	1	0.95
comp56426_c0_seq1	---NA---	89.54	94.68	1	0.95
comp55927_c1_seq1	---NA---	51.33	54.33	0.97	0.94
comp49904_c0_seq1	galactokinase 1	225	238.22	1	0.94
comp56334_c2_seq1	---NA---	38	40.24	0.99	0.94
comp48038_c0_seq1	---NA---	44.33	47	1	0.94
comp42271_c0_seq1	---NA---	22	23.33	1	0.94
comp42829_c1_seq1	---NA---	16.34	17.33	1	0.94
comp22224_c0_seq1	4-aminobutyrate mitochondrial-like	1025.27	1087.67	1	0.94
comp67383_c0_seq1	---NA---	21.67	23	0.99	0.94
comp55273_c0_seq4	diacylglycerol o-	105.59	112.15	1	0.94
comp50103_c0_seq1	---NA---	26.67	28.33	1	0.94
comp42931_c0_seq1	nuclease harbi1-like	31.33	33.33	1	0.94
comp22442_c0_seq1	glutathione s-transferase omega-1-like	4376.7	4657.34	1	0.94
comp45289_c0_seq2	peroxisomal n -acetyl-spermine spermidine oxidase	42.35	45.1	0.97	0.94
comp55691_c0_seq2	---NA---	65.69	70	1	0.94
comp54871_c1_seq4	zinc carboxypeptidase a 1-like	3172.57	3382.97	1	0.94
comp56112_c4_seq7	---NA---	750	801	1	0.94
comp25212_c0_seq1	---NA---	14.67	15.67	0.96	0.94
comp36202_c1_seq1	---NA---	14.67	15.67	0.99	0.94
comp42132_c0_seq1	---NA---	242	259	1	0.93
comp37044_c0_seq1	---NA---	70	75	1	0.93
comp54220_c1_seq1	malonyl- mitochondrial	296.46	317.67	1	0.93
comp55289_c13_seq10	---NA---	87.67	94	0.97	0.93
comp51314_c0_seq8	---NA---	25.03	26.85	0.96	0.93
comp54095_c4_seq1	---NA---	40	43	0.98	0.93
comp56170_c6_seq4	cg14182 cg14182-pa	157.71	169.69	1	0.93
comp49453_c0_seq1	PREDICTED: similar to GA15427-PA	468.33	504	1	0.93
comp57110_c0_seq9	---NA---	77.61	83.58	0.96	0.93
comp56676_c0_seq9	reverse ribonuclease integrase	21.17	22.82	1	0.93
comp56747_c0_seq1	---NA---	64	69	1	0.93
comp55465_c5_seq21	---NA---	34.96	37.71	1	0.93
comp55942_c4_seq12	---NA---	21.27	22.97	0.99	0.93
comp55532_c4_seq5	---NA---	52	56.18	1	0.93
comp45799_c0_seq1	hypothetical protein DAPPUDRAFT_300448	106.67	115.33	1	0.92
comp42066_c0_seq1	fatty acid	69.91	75.9	1	0.92
comp37243_c0_seq1	---NA---	27	29.33	0.95	0.92
comp56810_c0_seq12	proteasome maturation	377.51	411.79	1	0.92
comp19430_c0_seq1	---NA---	14.67	16	0.98	0.92
comp56713_c2_seq3	juvenile hormone esterase-like protein est1	156.37	170.87	1	0.92
comp41729_c0_seq2	---NA---	23.99	26.24	1	0.91
comp56640_c10_seq6	---NA---	572.76	627.29	1	0.91
comp55657_c1_seq1	monocarboxylate transporter 4-like isoform x1	910.83	998	0.99	0.91
comp45932_c0_seq4	iron-sulfur protein nubpl-like	127.19	139.44	0.99	0.91
comp55238_c6_seq11	protein ect2-like	38.93	42.71	1	0.91
comp56093_c3_seq7	---NA---	206.53	228.05	1	0.91
comp56115_c2_seq6	---NA---	81.65	90.32	0.99	0.9
comp55844_c0_seq2	---NA---	137.94	152.6	1	0.9
comp56853_c4_seq1	---NA---	580.33	642	1	0.9
comp55028_c1_seq1	---NA---	59.82	66.36	0.99	0.9
comp56372_c5_seq1	---NA---	48.03	53.31	1	0.9
comp52413_c1_seq1		190.67	211.67	0.96	0.9
comp53939_c2_seq1	---NA---	78.67	87.33	1	0.9
comp51279_c0_seq2	conserved hypothetical protein	591.09	656.3	0.99	0.9
comp35824_c0_seq1	trna wybutosine-synthesizing protein 5	34.59	38.47	1	0.9
comp52171_c0_seq1	---NA---	14.67	16.33	0.98	0.9
comp51949_c1_seq2	---NA---	40.08	44.64	1	0.9
comp56600_c4_seq1	---NA---	26.33	29.33	1	0.9
comp56358_c9_seq10	---NA---	32.27	35.95	1	0.9
comp55357_c3_seq14	---NA---	72.67	81.33	1	0.89
comp55110_c0_seq2	---NA---	40.88	45.88	1	0.89
comp52243_c0_seq1	---NA---	105.66	119	1	0.89
comp45492_c0_seq2	pyroglutamyl-peptidase 1-like	154.6	174.33	0.99	0.89
comp49443_c0_seq1	phosphodiesterase 9 cg32648-pa	71.18	80.38	1	0.89
comp41057_c0_seq1	u7 snrna-associated sm-like protein lsm10	50.26	56.77	0.96	0.89
comp56372_c0_seq1	---NA---	30.33	34.33	1	0.88
comp55867_c4_seq5	hypothetical protein TcasGA2_TC012914	31.4	35.55	1	0.88
comp55412_c0_seq7	---NA---	92.82	105.11	0.99	0.88
comp55938_c1_seq1	mgat2 cg7921-pb	261.68	297	1	0.88
comp54320_c0_seq2	udp-glucuronosyltransferase 2b31-like isoform 2	27.52	31.23	0.99	0.88
comp45764_c1_seq1	---NA---	150.33	170.67	1	0.88
comp56261_c1_seq1		20.74	23.6	0.99	0.88
comp43890_c0_seq1	pyridine nucleotide-disulfide oxidoreductase domain-containing protein 1-like	177.81	202.38	1	0.88
comp56421_c1_seq3	PREDICTED: similar to stathmin	179.9	204.77	1	0.88
comp52337_c1_seq1	---NA---	30.59	34.82	1	0.88
comp67771_c0_seq1	---NA---	55	62.67	1	0.88
comp120267_c0_seq1	---NA---	14.33	16.33	0.97	0.88
comp48038_c2_seq1	---NA---	47.67	54.35	0.99	0.88
comp43588_c0_seq1	---NA---	35.65	40.67	0.99	0.88
comp54157_c0_seq1	---NA---	179	204.34	1	0.88
comp54715_c0_seq1		437.18	499.59	1	0.88
comp35402_c0_seq1	---NA---	14	16	0.96	0.88
comp39670_c0_seq1	---NA---	27.67	31.67	0.99	0.87
comp86178_c0_seq1	---NA---	18.33	21	0.98	0.87
comp51650_c0_seq1	PREDICTED: uncharacterized protein ZK1073.1-like isoform X7	1184.75	1357.17	1	0.87
comp106754_c0_seq1	---NA---	32	36.67	0.96	0.87
comp56658_c0_seq4	hypothetical protein EAI_00956	110.91	127.1	1	0.87
comp23939_c0_seq1	---NA---	34	39	1	0.87
comp38228_c0_seq2	AGAP007534-PD	94.28	108.4	1	0.87
comp51900_c0_seq1	---NA---	20	23	0.99	0.87
comp35206_c0_seq1	---NA---	57.67	66.33	1	0.87
comp49341_c0_seq3	beadex dlmo protein	55.32	63.71	0.98	0.87
comp55412_c0_seq12	---NA---	167.4	193.09	1	0.87
comp37792_c0_seq1	---NA---	32.33	37.33	1	0.87
comp57049_c5_seq2	---NA---	266.31	307.93	1	0.86
comp49858_c0_seq1	---NA---	27.67	32	1	0.86
comp55770_c4_seq3	fusilli cg8205-pd	168.59	195.19	0.99	0.86
comp55419_c3_seq1	---NA---	19	22.06	0.98	0.86
comp53939_c1_seq1	---NA---	156.67	182	1	0.86
comp17602_c0_seq1	---NA---	21	24.41	0.98	0.86
comp55940_c0_seq15	---NA---	77.86	90.49	1	0.86
comp56669_c1_seq2	g protein alpha subunit 73b-like protein	1336.2	1553.69	1	0.86
comp56484_c1_seq8	---NA---	46.49	54.11	1	0.86
comp53966_c0_seq1	---NA---	397.33	463.68	1	0.86
comp36786_c0_seq1		51.33	60	1	0.86
comp50428_c0_seq1	---NA---	45	52.67	0.99	0.85
comp56820_c0_seq20	---NA---	193.67	226.67	1	0.85
comp55827_c3_seq14		158.56	185.68	0.98	0.85
comp109816_c0_seq1	---NA---	29	34	0.97	0.85
comp22521_c0_seq2	probable rna-binding protein eif1ad-like	72.73	85.66	1	0.85
comp56121_c2_seq1	---NA---	166.67	196.42	1	0.85
comp45556_c0_seq1	es1 protein mitochondrial-like	666.33	787.33	1	0.85
comp45642_c0_seq1	---NA---	51	60.33	1	0.85
comp55379_c0_seq1	PREDICTED: hypothetical protein LOC100747818	242.64	287.5	1	0.84
comp55187_c0_seq2		2974.28	3529.63	1	0.84
comp47456_c0_seq1	---NA---	59.67	70.88	1	0.84
comp53463_c0_seq3	---NA---	62.09	73.88	1	0.84
comp49446_c0_seq3	cg33156 cg33156-pe	314.58	374.44	1	0.84
comp71011_c0_seq1	zinc finger swim domain-containing protein 7	35	41.67	1	0.84
comp56334_c0_seq1	---NA---	35.54	42.33	1	0.84
comp61338_c0_seq1	---NA---	70	83.67	0.97	0.84
comp55397_c2_seq1	PREDICTED: hypothetical protein LOC100161011	108.3	129.7	1	0.84
comp54868_c0_seq3	---NA---	18.67	22.37	0.98	0.83
comp53693_c1_seq3	low quality protein: alpha-n-acetylglucosaminidase-like	344.18	412.58	1	0.83
comp70596_c0_seq1	---NA---	18.33	22	0.98	0.83
comp39380_c0_seq2	protein archease-like	63.92	76.76	0.99	0.83
comp54467_c0_seq1	---NA---	21.63	26	0.99	0.83
comp52174_c2_seq1	unknown	26.33	31.67	1	0.83
comp55859_c1_seq2	low affinity cationic amino acid transporter 2-like	342.45	411.83	1	0.83
comp57142_c0_seq3	hypothetical protein TcasGA2_TC004227	98.84	118.93	1	0.83
comp56967_c3_seq4	reverse transcriptase	609.51	733.88	1	0.83
comp56772_c0_seq21	---NA---	132.55	159.78	0.97	0.83
comp50294_c0_seq3	zinc finger ccch domain-containing protein 11a	333.93	402.67	1	0.83
comp55845_c1_seq2	---NA---	26.27	31.8	0.99	0.83
comp55532_c4_seq6	---NA---	111.57	135.1	0.98	0.83
comp45723_c0_seq2	transcription factor	216.47	262.23	1	0.83
comp52416_c1_seq1	---NA---	193	233.99	1	0.82
comp54846_c0_seq1	---NA---	198.03	240.33	1	0.82
comp50746_c1_seq1	---NA---	54.33	66	0.99	0.82
comp57032_c2_seq1	---NA---	35.67	43.33	0.96	0.82
comp56307_c4_seq30	PREDICTED: hypothetical protein LOC550914	276.05	335.62	1	0.82
comp50971_c0_seq2	glucosamine-6-phosphate isomerase-like	134	163.06	0.99	0.82
comp55619_c0_seq1	c-maf-inducing protein	627.18	763.67	0.99	0.82
comp56013_c1_seq1	PREDICTED: uncharacterized protein LOC100207149	50	60.91	1	0.82
comp56563_c0_seq1	---NA---	243.67	297.02	1	0.82
comp52680_c0_seq1	---NA---	103.23	125.88	0.95	0.82
comp22583_c0_seq1	---NA---	72.67	88.67	0.99	0.82
comp56603_c2_seq12	---NA---	63.67	77.74	1	0.82
comp55766_c5_seq14	ankyrin repeat and ibr domain-containing protein 1	18.81	23.01	0.95	0.82
comp36341_c0_seq2	sprouty	55.36	67.75	1	0.82
comp54548_c1_seq16	rgn_danre ame: full=regucalcin short=rc ame: full=gluconolactonase short=gnl	226.41	277.54	1	0.82
comp55899_c1_seq1	---NA---	93	114.01	1	0.82
comp55754_c1_seq24	PREDICTED: hypothetical protein LOC100115890	284.11	349.51	0.99	0.81
comp56317_c5_seq1	---NA---	111.73	137.67	1	0.81
comp55370_c0_seq2	---NA---	129.92	160.14	1	0.81
comp51398_c0_seq2	PREDICTED: similar to conserved hypothetical protein	242.28	298.72	1	0.81
comp53422_c2_seq1	---NA---	70	86.33	1	0.81
comp54861_c0_seq2	unc-112-related isoform 1	106.69	131.61	1	0.81
comp50575_c1_seq3	otu domain-containing protein 7a	155.41	191.76	1	0.81
comp23233_c0_seq1	epidermal growth factor receptor kinase substrate 8-like	614.48	760.47	1	0.81
comp53056_c0_seq2	cg9119 cg9119-pa	406.85	503.65	1	0.81
comp56839_c2_seq21	---NA---	57.58	71.39	0.98	0.81
comp57023_c1_seq3	---NA---	33.91	42.07	1	0.81
comp55454_c7_seq1	conserved hypothetical protein	63.08	78.28	1	0.81
comp56658_c0_seq5	hypothetical protein EAG_08095	662.94	823.11	1	0.81
comp40474_c1_seq1	serine 3-dehydrogenase	8757	10873	1	0.81
comp56035_c0_seq1	---NA---	22.53	28	0.99	0.8
comp54863_c0_seq4	---NA---	114.07	141.96	1	0.8
comp56351_c4_seq34		1096.73	1365.98	1	0.8
comp49182_c0_seq1	---NA---	152	189.33	1	0.8
comp55618_c1_seq25	---NA---	299.42	373.69	0.98	0.8
comp24743_c0_seq1	---NA---	26.67	33.33	0.98	0.8
comp56898_c1_seq6	---NA---	469.44	587.06	1	0.8
comp47912_c2_seq1	histone-lysine n-methyltransferase setmar	33	41.33	1	0.8
comp54688_c4_seq4	hypothetical protein TcasGA2_TC002110	31.67	39.67	0.99	0.8
comp36725_c0_seq1	---NA---	32.33	40.67	1	0.8
comp53485_c0_seq1	---NA---	73.67	92.67	1	0.79
comp56032_c9_seq8	---NA---	59.12	74.4	0.99	0.79
comp43504_c0_seq1	---NA---	53.67	67.66	1	0.79
comp51997_c0_seq1	---NA---	74	93.33	1	0.79
comp53758_c0_seq2	---NA---	133.85	169.4	1	0.79
comp56520_c3_seq8	---NA---	301.72	383.25	1	0.79
comp39258_c1_seq1	---NA---	19.67	25	0.98	0.79
comp38538_c0_seq1	protein fam46a-like	1962.38	2496.02	1	0.79
comp55886_c1_seq4	---NA---	28.49	36.26	0.99	0.79
comp81760_c0_seq1	---NA---	33	42	0.96	0.79
comp52226_c0_seq1	---NA---	74	94.33	1	0.78
comp56849_c2_seq18	hypothetical protein DAPPUDRAFT_305732	154.27	196.83	1	0.78
comp35870_c0_seq1	dual 3 -cyclic-amp and -gmp phosphodiesterase 11-like	173.33	221.33	1	0.78
comp55516_c1_seq7		456.33	583.32	1	0.78
comp56872_c0_seq5	transposable element tc3 transposase	176.67	226.46	1	0.78
comp56137_c7_seq15	---NA---	97.73	125.33	1	0.78
comp58539_c0_seq1	---NA---	89	114.33	1	0.78
comp47684_c1_seq2	---NA---	28	36	0.95	0.78
comp56679_c0_seq1	rna-directed dna polymerase from mobile element jockey-like	38.99	50.13	1	0.78
comp48089_c0_seq1	atp-binding cassette sub-family g member 4	158	203.33	1	0.78
comp51205_c0_seq1	---NA---	163	210.33	1	0.77
comp56218_c7_seq7	---NA---	169.49	219.09	1	0.77
comp17791_c0_seq1	PREDICTED: hypothetical protein LOC100570366	25	32.33	0.98	0.77
comp56564_c0_seq2	---NA---	120.76	156.19	1	0.77
comp56134_c0_seq13	---NA---	19	24.67	0.96	0.77
comp56368_c2_seq3	---NA---	124.76	162.01	0.96	0.77
comp55159_c5_seq1	---NA---	48	62.33	1	0.77
comp52146_c0_seq1	---NA---	100.27	130.33	1	0.77
comp40957_c0_seq2	60s ribosomal protein	3262.16	4245.32	1	0.77
comp53164_c3_seq1	---NA---	734.6	956.96	1	0.77
comp57076_c1_seq1	reverse ribonuclease integrase	94.87	123.71	1	0.77
comp27713_c0_seq1	---NA---	46	60	1	0.77
comp55941_c1_seq5	---NA---	89.67	117	1	0.77
comp56718_c1_seq1	---NA---	31.67	41.33	1	0.77
comp55631_c1_seq24	flavin reductase-like	251.22	328.07	0.99	0.77
comp55031_c3_seq1	hypothetical protein SINV_07455	1267.66	1658.25	1	0.76
comp100466_c0_seq1	breast cancer type 2 susceptibility	41	53.67	1	0.76
comp56177_c1_seq2	---NA---	72.55	95.2	0.99	0.76
comp45596_c0_seq1	ubiquitin carboxyl-terminal hydrolase 37	146.52	192.34	1	0.76
comp53477_c0_seq1	---NA---	111.67	146.6	1	0.76
comp55653_c6_seq5	---NA---	49.33	64.89	1	0.76
comp57090_c0_seq1	zinc finger bed domain-containing protein 5	305.16	401.92	1	0.76
comp57124_c0_seq6	ankyrin unc44	89.09	117.4	1	0.76
comp49216_c0_seq2	cysteine and histidine-rich protein 1 homolog	56.52	74.52	1	0.76
comp46911_c0_seq1	---NA---	91	120	0.99	0.76
comp35119_c0_seq1	---NA---	24	31.67	0.98	0.76
comp54792_c0_seq1	---NA---	196	258.66	0.99	0.76
comp53404_c1_seq1	---NA---	207.33	274.01	1	0.76
comp28598_c0_seq1	---NA---	68	90	1	0.76
comp49698_c0_seq1	3-oxoacyl-	53.95	71.46	1	0.76
comp51804_c1_seq1	---NA---	84.37	111.78	0.98	0.75
comp56764_c4_seq2		309.2	409.73	1	0.75
comp56611_c1_seq6	---NA---	339.83	450.42	1	0.75
comp56142_c3_seq15	---NA---	142.55	189.02	1	0.75
comp56294_c1_seq10		52	69	1	0.75
comp54795_c9_seq6		204.9	272.21	1	0.75
comp68819_c0_seq1	---NA---	46.33	61.67	1	0.75
comp55020_c1_seq3	---NA---	261.74	348.98	1	0.75
comp41256_c0_seq1	---NA---	105.97	141.32	1	0.75
comp55801_c3_seq2	---NA---	148.33	198	1	0.75
comp36605_c0_seq1	---NA---	28.67	38.33	0.98	0.75
comp37908_c0_seq1		129.67	173.67	1	0.75
comp53643_c0_seq1	---NA---	60.67	81.33	0.99	0.75
comp56330_c0_seq6	---NA---	63.84	86.06	1	0.74
comp56537_c4_seq6	---NA---	490.78	662.88	1	0.74
comp22452_c0_seq1	porphobilinogen deaminase	1063.67	1440.34	1	0.74
comp50847_c0_seq1	---NA---	77.01	104.33	1	0.74
comp55907_c0_seq4	---NA---	48.67	66	0.98	0.74
comp54841_c0_seq1	---NA---	27.74	37.63	0.99	0.74
comp56683_c1_seq1	---NA---	32.67	44.33	1	0.74
comp57836_c0_seq1	NADH:ubiquinone dehydrogenase, putative	505.67	686.67	0.98	0.74
comp51592_c0_seq2	hypothetical protein DAPPUDRAFT_306482	412.38	560.33	0.95	0.74
comp47661_c0_seq2	gem-associated protein 5-like	95.67	130.33	0.99	0.73
comp55967_c7_seq47	---NA---	163.97	223.9	1	0.73
comp56465_c2_seq9	---NA---	905.31	1236.24	0.99	0.73
comp56825_c1_seq1	mitochondrial dicarboxylate	76.33	104.33	1	0.73
comp51733_c0_seq1	casein kinase ii subunit alpha	55.65	76.23	0.98	0.73
comp49698_c0_seq3	3-oxoacyl-	79.71	109.35	1	0.73
comp40413_c1_seq1	hypothetical protein MTR_5g050970	31624.1	43480.6	1	0.73
comp49577_c0_seq4	herpud family member 2	342.64	471.19	1	0.73
comp54807_c12_seq1	---NA---	466.27	641.33	1	0.73
comp56353_c4_seq7	---NA---	51.33	70.67	0.99	0.73
comp22142_c0_seq1	---NA---	46	63.33	0.98	0.73
comp56665_c6_seq1	---NA---	27.33	37.67	0.99	0.73
comp55683_c1_seq8	---NA---	78.2	108	0.99	0.72
comp49213_c0_seq3	zinc finger mym-type protein 1-like	85.67	118.33	1	0.72
comp45822_c0_seq1	---NA---	123.3	170.33	0.99	0.72
comp56005_c0_seq5	myosin-viia-like isoform 1	468.04	646.71	1	0.72
comp55851_c1_seq10	---NA---	32.35	44.72	0.99	0.72
comp54281_c0_seq1	---NA---	41.67	57.67	1	0.72
comp54997_c5_seq4	---NA---	26.31	36.42	0.96	0.72
comp56863_c7_seq1	---NA---	174.33	241.33	1	0.72
comp64157_c0_seq1	dnaj homolog subfamily c member 8-like	103	142.67	0.97	0.72
comp56187_c0_seq1	---NA---	62.08	86.02	1	0.72
comp55681_c1_seq6	---NA---	139.84	193.76	0.96	0.72
comp48528_c0_seq1	cg4495 cg4495-pb	269.99	374.36	0.99	0.72
comp57083_c1_seq4	hypothetical protein EAI_12527	127.38	177.01	0.97	0.72
comp56571_c0_seq1	---NA---	59	82	1	0.72
comp55843_c3_seq7	---NA---	46.97	65.33	1	0.72
comp51853_c4_seq1	---NA---	121.33	169	1	0.72
comp56145_c8_seq11	---NA---	45.33	63.29	0.98	0.72
comp51753_c0_seq1	---NA---	354.99	496.33	1	0.72
comp55934_c0_seq16	cytosolic juvenile hormone binding protein 36 kda subunit	530.16	741.71	1	0.71
comp51853_c0_seq2	dnaj homolog subfamily b member 6-like	151.6	212.26	1	0.71
comp55156_c0_seq1	---NA---	135.67	190.33	1	0.71
comp54933_c1_seq1	---NA---	43.67	61.33	1	0.71
comp69990_c0_seq1	---NA---	83.67	117.67	1	0.71
comp55386_c3_seq1	---NA---	83.33	117.21	1	0.71
comp55785_c0_seq1	---NA---	70.67	99.41	1	0.71
comp60130_c0_seq1	upf0364 protein c6orf211 homolog	238.67	336	1	0.71
comp55386_c0_seq5	---NA---	41.34	58.23	1	0.71
comp39925_c0_seq1	---NA---	99	140	1	0.71
comp45558_c1_seq1	---NA---	140.67	199	1	0.71
comp49638_c1_seq1	---NA---	63.33	89.67	1	0.71
comp53422_c1_seq1	---NA---	78.29	111	0.99	0.71
comp48890_c0_seq1	serine threonine-protein kinase	595.71	845.46	1	0.7
comp53123_c0_seq2	tetratricopeptide repeat	60.28	85.67	0.97	0.7
comp55717_c8_seq5	ws beta-transducin repeats protein	388.67	552.85	1	0.7
comp55774_c3_seq3	myotubularin-related protein 3	271.68	387.02	1	0.7
comp55956_c7_seq1	nfx1-type zinc finger-containing protein 1	72.09	102.75	1	0.7
comp55581_c4_seq3	---NA---	352.05	502.31	1	0.7
comp56360_c3_seq2	dazap2-like protein	532.76	760.65	1	0.7
comp36374_c0_seq1	hexosaminidase domain-containing protein	128.33	183.33	1	0.7
comp64833_c0_seq1	pyrroline-5-carboxylate reductase 2-like	97	139	1	0.7
comp24564_c0_seq1	---NA---	93.67	134.33	1	0.7
comp56816_c1_seq14	transposable element tc3 transposase	38.41	55.14	0.98	0.7
comp56918_c0_seq10	---NA---	100.67	144.67	1	0.7
comp56236_c0_seq2	juvenile hormone esterase-like protein est1	713.96	1026.76	1	0.7
comp55386_c2_seq1	---NA---	39.33	56.67	0.96	0.69
comp56517_c0_seq10	---NA---	56.06	80.77	1	0.69
comp54388_c1_seq1	---NA---	48.33	69.67	1	0.69
comp50410_c0_seq1	---NA---	51.33	74	1	0.69
comp56567_c4_seq7	---NA---	486.01	701.33	1	0.69
comp56658_c0_seq18	thymus-specific serine protease	418.07	604.22	0.98	0.69
comp57883_c0_seq1	endoplasmic reticulum lectin 1-like	1310.59	1898	1	0.69
comp56150_c1_seq3	transposable element tc3 transposase	133.19	193.2	1	0.69
comp56043_c0_seq13	---NA---	330	479	1	0.69
comp55909_c1_seq1	---NA---	74.47	108.22	1	0.69
comp56921_c1_seq2	PREDICTED: uncharacterized protein LOC100207149	79.8	116.17	1	0.69
comp57038_c2_seq1	---NA---	40.67	59.33	0.98	0.69
comp54871_c1_seq3	zinc carboxypeptidase a 1-like	461.39	673.76	1	0.68
comp46631_c0_seq1	dolichyl-diphosphooligosaccharide--protein glycosyltransferase subunit stt3a-like	563.3	822.65	1	0.68
comp55428_c1_seq3		108.6	158.64	1	0.68
comp55949_c4_seq3	---NA---	442.67	646.76	1	0.68
comp52767_c1_seq1	---NA---	58.92	86.23	1	0.68
comp51279_c0_seq6	conserved hypothetical protein	628.5	922.24	0.99	0.68
comp39968_c1_seq1	---NA---	535.88	787.93	1	0.68
comp43036_c0_seq2	---NA---	32	47.12	0.97	0.68
comp57448_c0_seq1	ribosomal protein s26	1193.31	1757.9	1	0.68
comp56239_c0_seq1	---NA---	50.67	74.67	1	0.68
comp56484_c1_seq1	abc transporter	75.7	111.62	1	0.68
comp54246_c2_seq1	---NA---	110.33	162.95	1	0.68
comp45578_c1_seq1	probable transaldolase-like isoform 1	288.27	425.85	1	0.68
comp57150_c0_seq5	tpa_exp: pol polyprotein	1179.18	1742.66	1	0.68
comp57055_c0_seq4	PREDICTED: copia protein-like	113.01	167.15	1	0.68
comp56959_c1_seq1	PREDICTED: hypothetical protein LOC100634292	120.76	179.39	1	0.67
comp52815_c0_seq1	---NA---	41	61	0.97	0.67
comp56183_c1_seq10	transport protein sec61 subunit alpha 2	152.14	226.53	1	0.67
comp38228_c0_seq3	AGAP007534-PD	108.4	161.51	0.97	0.67
comp55814_c7_seq7	---NA---	65.33	98	0.97	0.67
comp56317_c6_seq2	protein disulfide-isomerase a6	1238.06	1858.66	1	0.67
comp104794_c0_seq1	---NA---	50.33	75.67	1	0.67
comp57038_c1_seq1	---NA---	39	58.72	0.99	0.66
comp55794_c1_seq10	---NA---	118.67	178.86	1	0.66
comp56407_c0_seq4	---NA---	124.17	187.17	1	0.66
comp56784_c10_seq1	---NA---	78	117.67	0.97	0.66
comp56920_c4_seq7	---NA---	125.35	189.27	1	0.66
comp56611_c3_seq1	---NA---	101.42	153.66	0.97	0.66
comp46230_c2_seq1	---NA---	72.33	109.67	0.99	0.66
comp55576_c2_seq9	---NA---	512.31	777.04	1	0.66
comp47985_c0_seq1	1-phosphatidylinositol- -bisphosphate phosphodiesterase delta-4	105.33	160	1	0.66
comp56941_c2_seq9	---NA---	272.77	414.46	0.97	0.66
comp56059_c1_seq1	---NA---	32.67	49.67	0.96	0.66
comp55205_c1_seq1	---NA---	55.67	84.67	0.99	0.66
comp55744_c1_seq4	---NA---	94.69	144.06	1	0.66
comp52874_c1_seq1	---NA---	303	461	1	0.66
comp54284_c0_seq1	tubulin--tyrosine ligase-like protein 12-like	95.67	145.67	0.95	0.66
comp56312_c1_seq2	---NA---	361.67	551	1	0.66
comp56746_c0_seq3	---NA---	280.61	428	0.98	0.66
comp35140_c0_seq1	protein shroom	506	773.33	0.96	0.65
comp51201_c0_seq1	probable ufm1-specific protease 2-like	348.67	533.33	1	0.65
comp54383_c0_seq8	---NA---	184.64	283.03	1	0.65
comp55927_c2_seq7	---NA---	117	179.66	0.99	0.65
comp22447_c0_seq2	---NA---	666.35	1024	1	0.65
comp52226_c1_seq3	small g protein signaling modulator 3 homolog	91.62	140.92	0.98	0.65
comp55081_c4_seq13	---NA---	208.33	321.66	1	0.65
comp56200_c1_seq3	---NA---	49	75.67	1	0.65
comp55232_c0_seq1	---NA---	269.67	416.74	1	0.65
comp54837_c0_seq5	---NA---	148.98	230.24	1	0.65
comp53141_c0_seq2	L-2-hydroxyglutarate dehydrogenase, putative	108.91	168.49	1	0.65
comp55819_c0_seq6	---NA---	45.81	70.93	0.98	0.65
comp56341_c5_seq1	---NA---	366.16	567.66	0.96	0.65
comp51229_c0_seq1	---NA---	95	147.33	1	0.64
comp56922_c0_seq20	krab-a domain-containing protein	50.28	78.13	1	0.64
comp56142_c3_seq11	---NA---	232.23	361.33	1	0.64
comp57067_c2_seq13	tigger transposable element derived 6-like	145.67	227.11	1	0.64
comp73783_c0_seq1	---NA---	48.6	76.05	0.99	0.64
comp56670_c6_seq2	s34639pol protein - fruit fly (drosophila ananassae) transposon tom	352.22	551.66	0.98	0.64
comp55835_c4_seq9	---NA---	57.85	90.69	0.98	0.64
comp56740_c1_seq4	krab-a domain-containing protein	53.03	83.27	0.99	0.64
comp49617_c0_seq1	transcriptional adapter 1-like	56.33	88.67	0.98	0.64
comp55330_c0_seq1	PREDICTED: uncharacterized protein LOC100897326	59.23	93.34	0.99	0.63
comp56828_c1_seq16	---NA---	73.39	116.17	1	0.63
comp55643_c9_seq1	---NA---	74.69	118.29	0.97	0.63
comp56056_c7_seq2	ubiquitin-like protein 5-like	44.38	70.31	0.96	0.63
comp55488_c1_seq1	---NA---	88.83	141.23	0.99	0.63
comp56498_c0_seq2	cp6j1_blage ame: full=cytochrome p450 6j1 ame: full=cypvij1	15456.7	24632	0.99	0.63
comp56507_c0_seq1		47.86	76.29	0.95	0.63
comp56239_c2_seq12	---NA---	61.33	97.87	0.99	0.63
comp56040_c11_seq1	---NA---	39.67	63.33	0.97	0.63
comp55493_c1_seq1	---NA---	736.34	1176.62	1	0.63
comp55335_c1_seq4	hypothetical protein TcasGA2_TC004224	99.67	159.33	1	0.63
comp35681_c0_seq1	wd repeat-containing protein 46-like	115	184.24	0.99	0.62
comp46632_c0_seq1	---NA---	46	74	0.95	0.62
comp54672_c2_seq1	---NA---	119	191.67	0.98	0.62
comp52754_c0_seq3		197.84	319.1	1	0.62
comp22270_c0_seq2	inositol monophosphatase 1-like	159.82	258.07	1	0.62
comp37081_c0_seq1	PREDICTED: uncharacterized protein F58A4.6-like	60	97	0.99	0.62
comp54807_c11_seq1	---NA---	120.33	194.66	1	0.62
comp56968_c1_seq20	probable cleavage and polyadenylation specificity factor subunit 2-like	151.5	245.17	0.99	0.62
comp49985_c0_seq1	small heat shock protein	302.72	490.16	1	0.62
comp56442_c0_seq2	PREDICTED: uncharacterized protein LOC100209733	124	201.02	0.97	0.62
comp56345_c2_seq10	---NA---	226.75	367.77	1	0.62
comp56581_c1_seq9	---NA---	786	1277.18	1	0.62
comp54077_c1_seq1	---NA---	83.67	136	0.98	0.62
comp49458_c0_seq2	bag family molecular chaperone regulator 2-like	350.16	569.65	0.98	0.61
comp52646_c0_seq2	---NA---	258	421.67	1	0.61
comp56150_c1_seq8	hypothetical protein EAG_08095	104.14	170.48	1	0.61
comp50089_c1_seq1	---NA---	71.67	117.33	0.97	0.61
comp48997_c0_seq1	Nesprin-1	47.67	78.67	0.98	0.61
comp49516_c1_seq1	---NA---	76.4	126.33	0.98	0.6
comp55576_c1_seq1	coproporphyrinogen-iii oxidase-like	677.67	1122	0.99	0.6
comp24254_c0_seq1	---NA---	77.67	128.67	0.95	0.6
comp55664_c3_seq1	---NA---	125.33	209	1	0.6
comp22443_c0_seq2	serine threonine-protein kinase chk2-like	637.56	1065.66	0.99	0.6
comp45356_c0_seq1	nicotinamide riboside kinase 1	279.2	466.81	1	0.6
comp55797_c1_seq1	---NA---	92.7	155.65	0.99	0.6
comp56259_c0_seq1	---NA---	79	132.67	1	0.6
comp57212_c0_seq1	v-type proton atpase 16 kda proteolipid subunit-like	12038.3	20342.8	0.98	0.59
comp55870_c1_seq1	adp-ribosylation factor-like protein	880.16	1489.18	1	0.59
comp38846_c0_seq1	hydroxyacylglutathione mitochondrial	304.5	515.62	0.97	0.59
comp57083_c1_seq11	---NA---	69.49	117.8	0.97	0.59
comp55228_c0_seq9	---NA---	111.02	188.75	1	0.59
comp57083_c1_seq2	---NA---	127.77	217.54	0.99	0.59
comp57032_c9_seq1	---NA---	165.33	282.33	0.96	0.59
comp57394_c0_seq1	60s ribosomal protein l27a	1684.33	2877	1	0.59
comp53164_c4_seq1	---NA---	57.33	98	0.98	0.59
comp55794_c0_seq1	---NA---	190.92	327.42	1	0.58
comp46079_c0_seq1		1031.69	1771.01	1	0.58
comp56351_c4_seq22		1137.2	1952.48	0.99	0.58
comp36118_c0_seq1	---NA---	95.69	164.43	0.97	0.58
comp55820_c2_seq7	---NA---	269.99	464.37	0.96	0.58
comp56327_c1_seq1		352.47	606.54	1	0.58
comp55938_c1_seq3	---NA---	167.31	288.59	1	0.58
comp57142_c0_seq6	hypothetical protein TcasGA2_TC016101	397.86	688.13	1	0.58
comp58670_c0_seq1	fk506-binding like protein	398	690.67	1	0.58
comp56758_c0_seq7	---NA---	197.37	342.65	1	0.58
comp56785_c10_seq1	n-terminal acetyltransferase complex ard1	369.91	642.36	1	0.58
comp55853_c3_seq4	---NA---	94.59	164.26	1	0.58
comp56421_c3_seq6	---NA---	119.91	208.31	1	0.58
comp57010_c0_seq5	surfeit 4-like protein	1164.59	2025.38	1	0.57
comp57091_c0_seq23	---NA---	87	151.33	0.99	0.57
comp53164_c0_seq1	---NA---	911.59	1587.69	0.99	0.57
comp57335_c0_seq1	60s ribosomal protein l4-like	4772.66	8312.55	1	0.57
comp51066_c0_seq2	fumarylacetoacetate hydrolase domain-containing	143.17	249.67	0.97	0.57
comp56507_c0_seq6	hypothetical protein TcasGA2_TC004344	71.31	124.63	0.96	0.57
comp45669_c0_seq1	histidine-rich membrane protein ke4 homolog 2-like	89	155.97	1	0.57
comp22532_c0_seq1	---NA---	77.67	136.33	0.95	0.57
comp56042_c0_seq9	hypothetical protein CAPTEDRAFT_214721	643.44	1129.86	1	0.57
comp56382_c8_seq1	---NA---	109.33	192.33	1	0.57
comp53517_c0_seq1	---NA---	117.03	206.33	1	0.57
comp25464_c0_seq1	---NA---	123.34	219.33	0.99	0.56
comp22461_c0_seq1	e3 ubiquitin-protein ligase rnf13-like	876.28	1561.39	1	0.56
comp49028_c1_seq1	dna-directed rna polymerase i subunit rpa43-like	102	183.04	0.99	0.56
comp55013_c1_seq1	---NA---	133.33	241	1	0.55
comp51941_c1_seq1	---NA---	68.67	124.83	0.96	0.55
comp50920_c0_seq1	---NA---	181.67	331	1	0.55
comp53643_c1_seq1	relish	793.77	1480.33	1	0.54
comp55350_c1_seq1	---NA---	328.67	613	0.99	0.54
comp54807_c6_seq3	---NA---	273.78	510.79	1	0.54
comp56032_c7_seq1	---NA---	427.07	799.21	0.99	0.53
comp56317_c6_seq1	---NA---	188.45	353.1	0.99	0.53
comp55320_c3_seq15	5 -amp-activated protein kinase subunit beta-1-like	333.47	628.94	1	0.53
comp54653_c0_seq2	transposable element tc3 transposase	413.26	780.94	0.96	0.53
comp56814_c0_seq23	---NA---	1129.32	2140.36	0.96	0.53
comp36298_c0_seq1	---NA---	206.04	390.67	1	0.53
comp56090_c3_seq9	leucine-rich transmembrane protein	7863.88	14926.6	1	0.53
comp56201_c2_seq16	---NA---	410.32	779.01	1	0.53
comp22787_c0_seq1	3-ketodihydrosphingosine reductase	165	313.33	1	0.53
comp56603_c9_seq2	dna polymerase lambda	119.01	226.15	0.96	0.53
comp57436_c0_seq1	ribosomal protein l26e	1225	2368.08	0.96	0.52
comp49845_c0_seq1	c-1-tetrahydrofolate cytoplasmic-like	332.67	648.67	0.97	0.51
comp56943_c2_seq11	af355375_1 reverse transcriptase	558.9	1097.22	1	0.51
comp56353_c4_seq11	protein phosphatase	363.76	714.21	0.99	0.51
comp23970_c0_seq1	---NA---	566	1150.93	0.97	0.49
comp56847_c5_seq4	---NA---	251.67	515.34	1	0.49
comp56133_c4_seq3	ribonuclease x25	1255.28	2575.54	1	0.49
comp22298_c0_seq1	26s proteasome non-atpase regulatory subunit 6	274.67	564.92	0.96	0.49
comp45981_c0_seq1	methionine adenosyltransferase beta-like	499.67	1055.34	1	0.47
comp57512_c0_seq1	malate cytoplasmic-like	2665.99	5814.08	1	0.46
comp45464_c0_seq1	---NA---	509.67	1127.67	0.98	0.45
comp54648_c0_seq2	usher syndrome type-1g protein homolog isoform 1	757.07	2395.69	1	0.32
comp56647_c6_seq2	---NA---	578.49	1855.68	1	0.31
comp56473_c2_seq5	nuclease harbi1-like	503.33	1635.42	0.99	0.31
comp55742_c1_seq11	mitochondrial-processing peptidase alpha mitochondrial	372.21	1232.36	1	0.3
comp55497_c12_seq1	---NA---	233	780	1	0.3
comp22438_c0_seq1	atpase family aaa domain-containing protein 1-a-like	473.67	1590.33	1	0.3
comp55226_c0_seq3	---NA---	252.34	851.64	1	0.3
comp55762_c0_seq2		845.43	2903.84	1	0.29
comp51765_c0_seq1	thioredoxin domain-containing protein 5	286.67	988.36	1	0.29
comp22218_c1_seq1	---NA---	200.67	695.53	1	0.29
comp56608_c0_seq18	hypothetical protein SINV_01441	191.86	667.69	1	0.29
comp24975_c0_seq1	rna polymerase ii subunit b1 ctd phosphatase rpap2-like	161	565.33	0.97	0.28
comp56810_c0_seq13	proteasome maturation	107.82	378.8	0.99	0.28
comp45144_c0_seq1	probable bax inhibitor 1-like	2722.7	9642.27	1	0.28
comp46131_c0_seq1	goodpasture antigen-binding	330.67	1171.1	0.99	0.28
comp52028_c1_seq1	fem-1 homolog a-like protein	165.67	586.81	0.99	0.28
comp59146_c0_seq1	dnaj homolog subfamily c member 1-like	249.33	888.55	1	0.28
comp56047_c1_seq11	atp-dependent rna helicase p62-like	256.68	914.97	0.99	0.28
comp56795_c10_seq4	---NA---	101.11	361.79	1	0.28
comp30665_c0_seq1	cysteine mitochondrial isoform 1	196.67	705.67	1	0.28
comp59820_c0_seq1	cytochrome c-type heme lyase	158.67	570.01	0.98	0.28
comp22197_c0_seq1	hypothetical protein EAI_11239	227	823.26	1	0.28
comp57144_c1_seq7	signal recognition particle receptor subunit alpha-like protein	233.67	848.34	1	0.28
comp57156_c0_seq4	bel12_ag transposon polyprotein	265.34	965.01	0.99	0.27
comp39718_c0_seq1	signal transducing adapter molecule 1-like	172.47	627.69	1	0.27
comp44503_c0_seq1	serine threonine-protein phosphatase 2a 56 kda regulatory subunit delta	273.67	1002.17	0.99	0.27
comp54795_c4_seq1	eukaryotic translation initiation factor 3 subunit c-like isoform 1	147.33	542.63	1	0.27
comp24799_c0_seq2	protein tumorous imaginal mitochondrial-like	241.45	891.64	0.96	0.27
comp21480_c0_seq1	cell cycle regulator mat89bb homolog	85.33	316.67	1	0.27
comp54863_c0_seq5	---NA---	344.67	1282.1	1	0.27
comp39302_c0_seq1	lysosomal protein ncu-g1	317.28	1180.6	0.99	0.27
comp56329_c4_seq3	serine threonine-protein kinase	65.1	242.45	0.97	0.27
comp43210_c0_seq1	---NA---	77.32	288.33	0.99	0.27
comp52664_c2_seq1	gtp-binding protein ypt31	107.67	402.29	1	0.27
comp22822_c0_seq2	mitochondrial 39s ribosomal protein l39	74.14	277.51	0.99	0.27
comp45796_c0_seq1	cytosolic fe-s cluster assembly factor nubp1 homolog	205.33	772.33	1	0.27
comp55681_c1_seq4	---NA---	114.33	430.53	1	0.27
comp52022_c0_seq1	mgc89587 protein	100.29	377.65	0.99	0.27
comp38172_c0_seq1	transmembrane and ubiquitin-like domain-containing protein 2	275	1040.66	1	0.26
comp49549_c0_seq1	zu5 domain protein	347	1313.62	1	0.26
comp60800_c0_seq1	pogo transposable element with krab domain-like	142.67	540.67	1	0.26
comp49667_c0_seq1	atp-dependent clp protease atp-binding subunit clpx- mitochondrial-like	138	523.79	1	0.26
comp56986_c0_seq2	tigger transposable element-derived protein 1-like	81.57	311.53	0.95	0.26
comp45277_c0_seq2	PREDICTED: hypothetical protein LOC100120575 isoform 1	167.04	638.71	1	0.26
comp51048_c0_seq1	---NA---	73.67	282.33	1	0.26
comp56021_c3_seq2	---NA---	256.82	984.58	1	0.26
comp59239_c0_seq1	ecdysone-induced protein 28 29kd	228.33	880	1	0.26
comp42503_c0_seq1	fgfr1 oncogene partner 2	66.33	256.32	1	0.26
comp38555_c0_seq2	pre-mrna-splicing factor clf-	168.05	651.98	0.97	0.26
comp55829_c2_seq1	---NA---	41.57	161.33	0.96	0.26
comp57002_c2_seq1	hypothetical protein CAPTEDRAFT_195632	48.67	189	0.96	0.26
comp56726_c1_seq9	---NA---	66.23	257.42	1	0.26
comp55801_c5_seq2	---NA---	150.33	585.67	1	0.26
comp55782_c4_seq4	cxpwmw03	316.55	1234.39	0.99	0.26
comp52310_c0_seq5	hypothetical protein SINV_03887	45.39	177.88	0.96	0.26
comp55011_c0_seq39	---NA---	71.62	280.89	0.99	0.25
comp37716_c0_seq1	enhancer of mrna-decapping protein 3	39.33	154.33	0.95	0.25
comp55363_c1_seq2	---NA---	62.73	246.36	1	0.25
comp43441_c0_seq1	receptor-binding cancer antigen expressed on o cells-like	120.67	474.33	0.96	0.25
comp54895_c0_seq3	coiled-coil domain-containing	55.07	216.61	0.96	0.25
comp55822_c0_seq2	---NA---	41.67	164	0.97	0.25
comp45829_c0_seq1	agonaute partial	284.67	1120.48	0.99	0.25
comp45574_c0_seq2	clathrin light chain-like	423.99	1670.46	1	0.25
comp41097_c0_seq1	cg10903 cg10903-pa	323	1273.47	0.99	0.25
comp39796_c0_seq1	hypothetical protein EAI_14199	231.33	913.44	1	0.25
comp71104_c0_seq1	solute carrier family 12 member 8-like	53.53	211.67	0.98	0.25
comp56466_c2_seq2	transposable element tc3 transposase	73	288.67	1	0.25
comp54669_c9_seq5	---NA---	89.33	353.33	1	0.25
comp56279_c5_seq1	---NA---	65	258.33	1	0.25
comp49749_c1_seq1	---NA---	42.33	168.36	0.98	0.25
comp55850_c6_seq1	---NA---	107	426.37	1	0.25
comp56665_c1_seq2	pogo transposable element with krab domain	183.33	731	1	0.25
comp45558_c1_seq2	---NA---	54	215.54	0.99	0.25
comp22815_c0_seq2	probable rna-binding protein 19-like	108.07	431.51	1	0.25
comp57004_c2_seq7	pogo transposable element with krab domain	57.63	230.48	0.97	0.25
comp36303_c0_seq1	---NA---	35	140.05	0.97	0.25
comp60445_c0_seq1	mitochondrial import inner membrane translocase subunit	64.67	259	0.99	0.25
comp46060_c0_seq1	asrij cg13533-pa	101	405	0.95	0.25
comp49084_c0_seq1	zinc finger protein 16-like	44.82	180.1	0.97	0.25
comp33812_c0_seq1	---NA---	39.33	158.33	0.97	0.25
comp45683_c0_seq1	---NA---	46	185.33	0.97	0.25
comp55664_c0_seq8	---NA---	59.58	240.26	1	0.25
comp57021_c1_seq9		73	294.45	0.99	0.25
comp51061_c0_seq1	sepiapterin reductase-like	48.32	195.66	0.96	0.25
comp61793_c0_seq1	dihydropteridine reductase-like	56.67	230	0.99	0.25
comp56014_c6_seq1	---NA---	94.85	385.35	1	0.25
comp50447_c0_seq1	atp-binding cassette sub-family f member 2	111	451.67	1	0.25
comp56351_c4_seq20	hypothetical protein EAG_00507	94.33	384.34	0.96	0.25
comp55528_c1_seq29	map kinse-erk kinase	107.02	436.02	1	0.25
comp45114_c0_seq1	beta- -glucosyltransferase-like	104.33	425.35	0.99	0.25
comp57280_c0_seq1		87.67	357.67	0.97	0.25
comp50849_c0_seq1	---NA---	328.33	1341.61	1	0.24
comp43870_c2_seq2	beta-arrestin 1	136.49	558.98	1	0.24
comp52103_c0_seq1	tyrosine-protein phosphatase non-receptor type 61f-like	51.89	212.59	0.99	0.24
comp56861_c0_seq7	ankyrin repeat protein	70.36	288.66	0.97	0.24
comp52754_c0_seq4		198.07	813.15	1	0.24
comp49806_c0_seq1	PREDICTED: uncharacterized protein LOC100871777	46.48	191.31	0.99	0.24
comp55496_c9_seq2	---NA---	256.76	1058.57	1	0.24
comp37674_c0_seq2	oocyte zinc finger protein 6-like	84.33	348	1	0.24
comp51739_c0_seq1	cathepsin l-like protease	560.84	2320.47	1	0.24
comp38121_c0_seq1	hsc70-interacting protein	242.25	1003.08	1	0.24
comp55940_c0_seq2	---NA---	55.94	231.86	0.99	0.24
comp57386_c0_seq1	cytoplasmic carbonic anhydrase	1632.67	6769.38	1	0.24
comp53302_c0_seq1	peroxisomal multifunctional enzyme type 2	896.33	3723.13	1	0.24
comp40089_c1_seq2	---NA---	2304.11	9579.09	0.99	0.24
comp55835_c5_seq1	---NA---	54.58	226.92	1	0.24
comp55680_c0_seq4	---NA---	407.53	1695.38	1	0.24
comp22211_c0_seq1	mitochondrial ribosomal	83.67	348.67	0.97	0.24
comp50447_c0_seq2	atp-binding cassette sub-family f member 2	306.81	1281.33	1	0.24
comp55629_c1_seq1	multidrug resistance-associated protein 1	142.43	595.46	0.98	0.24
comp55428_c1_seq2	upf0510 protein c19orf63-like protein	157.19	658.6	1	0.24
comp55240_c0_seq7	PREDICTED: prominin-like protein-like	214.57	900.35	1	0.24
comp43164_c0_seq1	mediator of rna polymerase ii transcription subunit 29	64	268.67	1	0.24
comp41978_c0_seq1	serine threonine-protein phosphatase dullard-like protein	85	356.99	1	0.24
comp56951_c0_seq1		1961.88	8256.03	0.97	0.24
comp47021_c0_seq2	striatin-3-like isoform 2	35.99	151.63	1	0.24
comp56944_c6_seq6	transposable element tc1 transposase	51.56	217.61	0.99	0.24
comp55027_c1_seq1	cg7071 cg7071-pa	169.7	716.22	1	0.24
comp35643_c0_seq1	---NA---	31.33	132.33	0.97	0.24
comp44587_c0_seq2	adp-ribosylation factor-like protein 6-interacting protein 1	65.3	276.1	1	0.24
comp21505_c0_seq1	---NA---	34.67	146.67	0.99	0.24
comp55625_c4_seq4	cytochrome b-c1 complex subunit mitochondrial	293.99	1243.8	1	0.24
comp49977_c0_seq1	vacuolar protein sorting-associated protein 45-like	215	909.86	1	0.24
comp56502_c2_seq6	---NA---	46.67	197.74	1	0.24
comp22918_c0_seq1	activating signal cointegrator 1	88.65	375.67	0.99	0.24
comp56451_c5_seq2	---NA---	297.33	1262.62	1	0.24
comp45626_c0_seq1	---NA---	128.48	545.82	1	0.24
comp55279_c6_seq1	---NA---	85.02	361.23	1	0.24
comp57036_c2_seq20	---NA---	46.16	196.26	0.99	0.24
comp22299_c0_seq1	magnesium transporter nipa2-like	140.89	599.43	0.97	0.24
comp56403_c3_seq12		506.27	2154.57	1	0.23
comp45411_c0_seq2	sprouty-related protein with evh-1 domain	93.12	396.88	1	0.23
comp52577_c0_seq1	---NA---	89	379.67	0.96	0.23
comp56260_c1_seq2	upf0183 protein cg7083-like	77.33	329.91	1	0.23
comp56921_c0_seq1	cathepsin d isoform 1	1425.33	6091.4	1	0.23
comp58661_c0_seq1	cd63 antigen-like	341.41	1459.33	1	0.23
comp39459_c0_seq1	vacuolar protein sorting 4	285.67	1222.33	1	0.23
comp55641_c1_seq1	---NA---	32.67	140	1	0.23
comp59481_c0_seq1	ubiquitin-60s ribosomal protein l40-like isoform 2	32.43	139	0.99	0.23
comp49828_c1_seq1	---NA---	85.33	368.11	1	0.23
comp61053_c0_seq1	gpi transamidase component pig-t	104	450.33	0.98	0.23
comp55569_c0_seq1	---NA---	60.67	263.34	0.99	0.23
comp56047_c1_seq14	flavin reductase-like	727.87	3164.04	1	0.23
comp23565_c0_seq1	---NA---	71.33	310.32	1	0.23
comp55218_c2_seq3	---NA---	165.31	719.68	1	0.23
comp53478_c0_seq1	---NA---	40.33	175.67	1	0.23
comp55061_c5_seq1	---NA---	23.67	103.33	0.98	0.23
comp56816_c1_seq8	---NA---	73.09	319.85	0.99	0.23
comp56944_c3_seq1	---NA---	91.43	400.72	1	0.23
comp73350_c0_seq1	lish domain and heat repeat-containing protein kiaa1468-like	64.33	282	1	0.23
comp56351_c4_seq14		414.35	1817.25	1	0.23
comp57141_c0_seq6	PREDICTED: uncharacterized protein K02A2.6-like	94.78	415.67	1	0.23
comp54195_c0_seq1	---NA---	76.67	336.32	1	0.23
comp52638_c2_seq1	---NA---	22.36	98.15	0.97	0.23
comp41690_c0_seq1	upf0451 protein c17orf61 homolog	356.92	1567.77	1	0.23
comp50872_c0_seq1	uncharacterized aarf domain-containing protein kinase 2-like	37.41	164.84	0.95	0.23
comp56225_c1_seq1	PREDICTED: hypothetical protein LOC100116049	314.67	1387.1	1	0.23
comp58550_c0_seq1	t-complex protein 1 subunit	324	1429.67	1	0.23
comp56122_c2_seq4	---NA---	63.79	281.68	1	0.23
comp57133_c0_seq8	PREDICTED: uncharacterized protein K02A2.6-like, partial	85.33	376.89	1	0.23
comp57009_c0_seq16	---NA---	268.08	1184.81	0.98	0.23
comp45632_c0_seq1	PREDICTED: similar to AGAP002517-PA	36.64	161.95	1	0.23
comp65466_c0_seq1	hypothetical protein AaeL_AAEL011526	47.33	209.33	1	0.23
comp54294_c0_seq1	---NA---	23.77	105.22	0.98	0.23
comp53217_c0_seq1	gnao_locmi ame: full=guanine nucleotide-binding protein g subunit alpha	98.67	437.67	1	0.23
[truncated: 2,067 more rows]
