# Supplementary material for: Differential expression of endogenous plant cell wall degrading enzyme genes in the stick insect (Phasmatodea) midgut
Source: BMC Genomics. 2014 Oct 21;15(1):917. doi: 10.1186/1471-2164-15-917 (PMC4221708; doi:10.1186/1471-2164-15-917)
Supplement: Supplementary file 13 — Additional file 13: Table S14: The most highly expressed genes of the P. schultei AMG. Identified as genes with expression levels ten times greater than the mean for that section. Means measured in RPKM. Annotations made with Blast2GO. (XLS 3 MB) [file 12864_2014_6620_MOESM13_ESM.xls]

## Sheet: Sheet1
High expression in AMG	Annotation	mean AMG (RPKM)	mean PMG (RPKM)	PPDE
comp57158_c0_seq1	---NA---	880397	921140	n.s.
comp57161_c1_seq1		664049	103824	1
comp54411_c0_seq3	---NA---	450459	3135.71	1
comp57162_c0_seq1		359001	35391.8	1
comp40427_c0_seq1	cytochrome c oxidase subunit i	324135	478811	n.s.
comp56012_c12_seq1	trypsin-like serine protease	310328	42662.8	1
comp49834_c0_seq1	serine protease	271716	1038.29	1
comp22377_c1_seq1	---NA---	259664	7012.99	1
comp57161_c0_seq1	ferritin-like precursor	252758	59185.3	1
comp40445_c0_seq1	---NA---	133313	305	1
comp55548_c1_seq7	serine 3-dehydrogenase	130033	8477.37	1
comp40427_c2_seq1	cytochrome c oxidase subunit iii	122198	174298	n.s.
comp56691_c1_seq1	endo-polygalacturonase peh	115658	540.64	1
comp22378_c0_seq1	cathepsin l	110712	982.36	1
comp40446_c0_seq1	---NA---	107728	19603.7	0.99
comp57170_c1_seq1	serine protease 49 precursor	107176	16188.3	1
comp55411_c2_seq2	serine proteases 1 2-like	94204.5	410510	n.s.
comp56090_c9_seq1	---NA---	90786.6	6027.83	1
comp57166_c0_seq1	defense protein	90528.7	266.67	1
comp54306_c0_seq1	---NA---	86029.1	669487	n.s.
comp22379_c0_seq1	PREDICTED: hypothetical protein LOC100745580	80259.9	10802.3	0.99
comp54411_c0_seq4	---NA---	77389	2418.04	1
comp56173_c8_seq4	endo-polygalacturonase peh	75392.2	1204.64	1
comp56012_c5_seq1	---NA---	72943.3	11540.6	1
comp56713_c1_seq3	juvenile hormone esterase-like protein est1	72508.7	75.41	1
comp22372_c0_seq1	serine protease	69239.8	54.25	n.s.
comp40421_c0_seq1	serine protease 13	68327.8	779.67	1
comp22441_c1_seq1	cytochrome b	66869.5	84127.3	n.s.
comp57167_c0_seq1	defense protein	66143.2	702	1
comp49834_c0_seq2	serine protease	65514.5	54.08	1
comp56826_c2_seq2	endopolygalacturonase	65041.8	422.07	1
comp53499_c0_seq1	trypsin-like serine protease	64544.7	43.33	1
comp56826_c2_seq1	endopolygalacturonase	59872.2	454.18	1
comp22375_c0_seq1	defense protein	59804.2	7142.92	1
comp22373_c0_seq1	---NA---	56870.8	3906.34	1
comp40495_c0_seq1	glycoside hydrolase family protein	56693	96.97	1
comp22404_c0_seq1	endo-b- -glucanase	55371.8	96.67	1
comp55073_c0_seq1	---NA---	53101.6	601	1
comp57191_c0_seq1	af220596_1beta- -endoglucanase 1	52999.6	586.67	1
comp40392_c0_seq1	26-kda lectin	52766.2	49	1
comp57186_c0_seq1	---NA---	51358.7	2873.61	1
comp55831_c0_seq2	beta- -endoglucanase	47377.8	462.69	1
comp57175_c0_seq1	---NA---	45119.2	96.33	1
comp55831_c0_seq3	beta- -endoglucanase	45025	1406.1	1
comp57173_c0_seq1	inorganic pyrophosphatase-like	41438.4	1132.33	1
comp22464_c0_seq1	endo-b- -glucanase	40152.2	1478.74	1
comp55955_c0_seq1	prostaglandin reductase 1-like	40052	93176.8	n.s.
comp51263_c1_seq3	acid alpha-glucosidase	36740.7	3678.94	1
comp40506_c0_seq2	PREDICTED: hypothetical protein	36736.8	408.43	1
comp56498_c0_seq4	hypothetical protein EAI_06150	35335.6	1771.54	1
comp57194_c0_seq1	alpha-amylase precursor	34760.6	5059.66	1
comp40492_c0_seq1	---NA---	33693.2	587.33	1
comp54411_c0_seq5	---NA---	33232.8	3744.63	1
comp40413_c1_seq1	hypothetical protein MTR_5g050970	31624.1	43480.6	1
comp56814_c1_seq1	juvenile hormone esterase-like protein est1	31510.4	1539	1
comp55052_c0_seq1	serine protease	31317.5	487.21	1
comp55820_c1_seq1	---NA---	30758.3	55.67	1
comp54193_c0_seq1	lysosomal alpha-mannosidase (mannosidase alpha class 2b member 1)	30727.9	9665.02	1
comp56392_c2_seq1	rna-directed dna polymerase from mobile element jockey- partial	30416.7	1495.39	1
comp57189_c0_seq1	serine protease	30198.1	2113	1
comp45390_c0_seq2	---NA---	29220.8	7629.01	1
comp45327_c0_seq1	GG14091	27532.7	2585.33	1
comp56713_c1_seq5	juvenile hormone esterase-like protein est1	27390.2	954.75	1
comp57235_c0_seq1	pancreatic lipase-related protein 2-like	27082.3	28	1
comp57201_c0_seq1	pancreatic triacylglycerol lipase	25411.6	2887.31	1
comp56012_c12_seq2	trypsin-like serine protease	25243.5	4595.87	1
comp55411_c2_seq1	serine proteases 1 2-like	25207.3	39639.5	n.s.
comp55831_c0_seq1	beta- -endoglucanase	24272.5	518.82	1
comp54248_c0_seq3	---NA---	23705.2	27.25	1
comp40486_c0_seq1	carrier protein 2	23279.9	60430.7	n.s.
comp54411_c0_seq2	---NA---	22004.9	1290.95	1
comp56388_c0_seq1	PREDICTED: hypothetical protein LOC100115890	21987.7	27003.2	n.s.
comp22363_c1_seq1	endo-b- -glucanase	21794.9	141.33	1
comp54464_c0_seq3	juvenile hormone esterase-like protein est1	21789.6	1204.57	1
comp57184_c0_seq1	---NA---	21080.9	8355.5	1
comp22489_c0_seq1	glucosylceramidase-like isoform 1	21065.9	16.67	1
comp40413_c2_seq1	ac1147-like partial	20764.3	52443.9	n.s.
comp54248_c0_seq1	---NA---	20754.3	24.44	1
comp40427_c1_seq1	nadh dehydrogenase subunit 2	20673.8	31091.7	n.s.
comp56316_c2_seq2	beta 1-like 2	20600.4	2081.92	1
comp57210_c0_seq1	protein npc2 homolog	20159.6	1089.67	1
comp57207_c0_seq1	---NA---	19318.1	968.57	1
comp49912_c0_seq1	PREDICTED: hypothetical protein	18132.5	3085.72	1
comp45509_c0_seq2	zinc carboxypeptidase a 1	17800.5	26914.3	n.s.
comp56430_c0_seq1	juvenile hormone esterase-like protein est1	17680.9	336.99	1
comp49934_c0_seq2	ankyrin unc44	17655.4	85.21	1
comp56090_c9_seq2	---NA---	17515.8	1286.33	1
comp56713_c2_seq2		17479	871.7	1
comp57297_c0_seq1	glucose dehydrogenase	17367.7	3129	1
comp55548_c1_seq3	GL26171	17363.8	790.01	1
comp45456_c0_seq2	juvenile hormone esterase-like protein est1	17265.5	890.05	1
comp22397_c0_seq2	plasma alpha-l-fucosidase	16709.2	87.44	1
comp22484_c0_seq1	arginine kinase	16398.4	28144.2	n.s.
comp57213_c0_seq1	abhydrolase domain-containing protein 7	16214.2	14251.9	n.s.
comp40640_c0_seq1	pancreatic triacylglycerol lipase	16160.2	3830.4	0.98
comp56665_c7_seq2	gamma-interferon-inducible lysosomal thiol reductase	16101.4	4127.69	1
comp57187_c0_seq1	---NA---	15714.4	12422.3	n.s.
comp56498_c0_seq2	cp6j1_blage ame: full=cytochrome p450 6j1 ame: full=cypvij1	15456.7	24632	0.99
comp57337_c0_seq1	o-glycosyl hydrolase family 30 protein	15050	745.67	1
comp57228_c0_seq1	elongation factor 2	15015.8	36071.2	n.s.
comp56430_c0_seq6		14756.4	531.7	1
comp57208_c0_seq1	---NA---	14676.4	1908.95	1
comp56713_c2_seq1	juvenile hormone esterase-like protein est1	14614.4	1280.55	1
comp45449_c0_seq1	sarcoplasmic calcium-binding protein 2 cg14904-pa	14611	8228.95	1
comp56498_c1_seq1	dehydrogenase reductase sdr family member 11-like	14283.8	29290.4	n.s.
comp57255_c0_seq1	---NA---	13679	25.67	1
comp56430_c0_seq14	juvenile hormone esterase-like protein est1	13631.8	1984.73	1
comp57226_c0_seq1	---NA---	13578.8	708.67	1
comp54282_c1_seq2	zinc carboxypeptidase a 1-like	13497.2	293589	n.s.
comp51699_c0_seq2	heparanase-like protein	13226.4	13.34	1
comp57234_c0_seq1	serine protease	12614.9	1781	1
comp57317_c0_seq1	proteinase inhibitor partial	12566.7	762.33	1
comp55548_c1_seq5	serine 3-dehydrogenase	12465.9	71158.5	1
comp54411_c0_seq1	---NA---	12459.8	671.03	1
comp54361_c3_seq2	aldo-keto reductase	12330.6	1064.8	1
comp22381_c0_seq1	facilitated trehalose transporter tret1-like	12306.7	729.33	1
comp57190_c0_seq1	tubulin alpha-1 chain	12095.8	30350.8	n.s.
comp57339_c0_seq1	juvenile hormone esterase-like protein est1	12095.5	194.67	1
comp57212_c0_seq1	v-type proton atpase 16 kda proteolipid subunit-like	12038.3	20342.8	0.98
comp57278_c0_seq1	cg6084 cg6084-pa	11884.6	4214.53	1
comp57248_c0_seq1	---NA---	11788.8	1088.69	1
comp54203_c0_seq5	PREDICTED: trypsin-3	11777.4	888.16	1
comp22395_c0_seq1	serine protease	11598	1099	1
comp22398_c0_seq1	mucin-like protein 1	11569.2	11.33	1
comp55128_c0_seq8	a chain crystal structure of beta-glucosidase from termite neotermes koshunensis in complex with a new glucopyranosidic product	11342.2	3309.2	1
comp51271_c0_seq1	protein npc2 homolog	11301.5	3937.04	n.s.
comp49871_c0_seq1	elongation factor 1-alpha	11217.8	44545.7	n.s.
comp56430_c0_seq4	juvenile hormone esterase-like protein est1	11170.3	145.28	1
comp52959_c0_seq1	juvenile hormone esterase-like protein est1	11150.7	1032.01	1
comp22375_c1_seq1	---NA---	10952	2057.01	1
comp22391_c0_seq1	sodium potassium calcium exchanger 4-like	10916.3	1366	1
comp55128_c0_seq5	a chain crystal structure of beta-glucosidase from termite neotermes koshunensis in complex with a new glucopyranosidic product	10619.1	2996.23	1
comp56720_c0_seq7	retinoid-inducible serine carboxypeptidase (serine carboxypeptidase	10553.5	490.04	1
comp40506_c0_seq3	---NA---	10539.9	205.63	1
comp55019_c0_seq1	beta 1-like 2	10381.5	826.67	1
comp22369_c0_seq1	der f 3 allergen	10371.9	241	1
comp55445_c0_seq3	o-glycosyl hydrolase family 30 protein	10349.8	22.02	1
comp54780_c0_seq2	carbonyl reductase	10154.3	491.49	1
comp56814_c3_seq2	---NA---	10066	3639.77	1
comp22468_c0_seq1	fatty acid bindin isoform b	9841.61	44104.1	n.s.
comp49891_c0_seq1	serine 3-dehydrogenase	9829.54	35236.1	n.s.
comp53514_c0_seq1	calreticulin isoform 1	9817.09	15803	n.s.
comp22441_c0_seq1	nadh dehydrogenase subunit 5	9785.44	11945.1	n.s.
comp56173_c8_seq3	family transcriptional regulator	9701.03	0	n.s.
comp57205_c0_seq1	---NA---	9549.03	105.33	1
comp54320_c0_seq4	antennal-enriched udp-glycosyltransferase	9534.28	3624.34	1
comp45255_c0_seq1	hypothetical protein TcasGA2_TC016101	9465.56	31397.8	n.s.
comp45187_c0_seq1	pancreatic lipase-related protein 2	9454.71	12	1
comp22402_c0_seq1	major allergen bla g	9443.84	559.06	1
comp40665_c0_seq2	---NA---	9233.08	769.22	1
comp51428_c0_seq1	atp synthase lipid-binding mitochondrial	9079.49	18388.7	n.s.
comp56736_c1_seq16	PREDICTED: glucosylceramidase-like	9073.73	355.22	1
comp56736_c1_seq7	o-glycosyl hydrolase family 30 protein	8994.15	321	1
comp53017_c0_seq1	cadherin-like protein	8993.84	18084.9	n.s.
comp51598_c0_seq2		8939.19	5647.33	0.97
comp56713_c1_seq4	juvenile hormone esterase-like protein est1	8867.8	29.91	1
comp40474_c1_seq1	serine 3-dehydrogenase	8757	10873	1
comp56498_c0_seq3	cp6k1_blage ame: full=cytochrome p450 6k1 ame: full=cypvik1	8585.27	5919.45	1
comp22374_c0_seq1	lipase 3	8572.86	77749.5	n.s.
comp40021_c0_seq1	juvenile hormone esterase-like protein est1	8516.49	980.67	1
comp55943_c1_seq2	aldehyde dehydrogenase	8421.98	5068.62	1
comp56520_c3_seq10		8410.2	5631.19	1
comp40680_c1_seq1	o-glycosyl hydrolase family 30 protein	8374.65	715	1
comp59917_c0_seq1	---NA---	8312.19	12.67	1
comp57268_c0_seq1	aldose 1-epimerase-like	8281.28	7189.2	0.89
comp54231_c0_seq3	aldo-keto reductase	8192.42	54.45	1
comp54361_c3_seq5	aldo-keto reductase	7985.87	911.75	1
comp57209_c0_seq1	translationally controlled tumor protein	7921.87	12953.3	n.s.
comp56736_c1_seq4	Glucosylceramidase	7889.75	130.72	1
comp57368_c0_seq1	counting factor associated protein d-like	7882.84	7663.56	0.72
comp56090_c3_seq9	leucine-rich transmembrane protein	7863.88	14926.6	1
comp57245_c0_seq1	---NA---	7842.77	112	1
comp54215_c0_seq1	leucine-rich transmembrane protein	7828.61	15851.2	n.s.
comp56720_c0_seq6	salivary fat body serine carboxypeptidase	7756.23	101.64	1
comp22405_c0_seq1	6-phosphogluconate decarboxylating	7687.71	8703.83	0.94
comp40369_c0_seq1	apolipoprotein d	7548.83	28399.2	n.s.
comp57350_c0_seq1	---NA---	7519.86	6.67	1
comp51441_c0_seq1	juvenile hormone esterase-like protein est1	7477.13	3742.14	1
comp57206_c0_seq1	cytoplasmic a3	7326.68	36056.3	0.95
comp57298_c0_seq1	elongation factor 1-gamma	7285.66	10323.1	n.s.
comp55583_c1_seq1	---NA---	7280.53	354.78	1
comp55583_c1_seq17	glutathione s transferase d8	7261.43	5312.21	1
comp53481_c0_seq1	carbonyl reductase	7252.91	4632.37	0.99
comp55434_c1_seq2	peritrophic membrane protein 1	7199.47	29.53	1
comp54780_c0_seq3	carbonyl reductase	7180.91	261.37	1
comp22734_c0_seq1	glutathione s-transferase	7138.16	153	1
comp45639_c0_seq1	PREDICTED: beta-glucuronidase-like	7126.66	1589.36	1
comp22416_c0_seq1	sortilin-related receptor-like	7112.28	22894.2	n.s.
comp49823_c0_seq2	lysosomal glucocerebrosidase	7073.35	44	1
comp50050_c0_seq1	o-glycosyl hydrolase family 30 protein	6924.39	24	1
comp22338_c0_seq1	maltase 2-like	6916.37	1083.33	1
comp22364_c0_seq1	atp synthase subunit mitochondrial	6912.95	19409	n.s.
comp55128_c0_seq13	achain crystal structure of beta-glucosidase from termite neotermes koshunensis in complex with tris	6817.41	15.9	1
comp22407_c0_seq1	mitochondrial enolase superfamily member 1-like	6802.66	4752.02	1
comp55596_c0_seq1	trans- -dihydrobenzene- -diol dehydrogenase	6739.99	10864.1	n.s.
comp51496_c0_seq1	---NA---	6712.89	2255	1
comp57500_c0_seq1	serine protease 2	6711.28	18.33	1
comp55020_c0_seq1	alcohol dehydrogenase	6629.34	1673.54	1
comp51569_c0_seq1	transketolase-like protein 2-like isoform 1	6572.4	6824.76	1
comp57279_c0_seq1	40s ribosomal protein sa	6572.33	7761.62	n.s.
comp51699_c0_seq1	heparanase-like protein	6569.52	26.66	1
comp49539_c0_seq1	beta-glucuronidase-like isoform x1	6447.09	2917.73	1
comp56142_c0_seq1	vacuolar atp synthase subunit g-like protein	6390.08	12765.5	n.s.
comp49595_c0_seq1	GI22338	6336.47	6092.07	1
comp54186_c0_seq1	Peroxiredoxin-6	6320.59	9122.72	n.s.
comp56202_c0_seq10	aldose reductase	6312.09	1907.19	1
comp51263_c1_seq1	acid alpha-glucosidase	6303.59	1055.06	1
comp57200_c0_seq1	---NA---	6240.52	32263.6	n.s.
comp51324_c0_seq1	cd63 antigen	6137.7	63037.7	0.98
comp45138_c0_seq1	thaumatin-like protein 2	6134.97	256.53	1
comp22359_c0_seq1	vacuolar atp synthase subunit e	6000.81	19614.2	n.s.
comp22400_c0_seq1	vacuolar h	5904.33	22846.7	n.s.
comp57220_c0_seq1	acidic ribosomal protein	5868.67	8142.03	n.s.
comp49912_c0_seq2	PREDICTED: hypothetical protein	5831.04	2310.92	1
comp53053_c0_seq1	vacuolar atp synthase subunit d isoform 2	5753.86	12475.4	n.s.
comp57299_c0_seq1	v-type proton atpase catalytic subunit a	5693.4	24276.5	n.s.
comp56520_c1_seq1	atp synthase-beta	5680.86	19188.9	n.s.
comp40156_c0_seq2	---NA---	5678.67	18.33	1
comp57269_c0_seq1	nuclear protein 1	5649.71	3867.25	1
comp54548_c1_seq14	luciferin-regenerating partial	5645.67	129.72	1
comp40258_c0_seq1	thioredoxin-like protein	5630.16	5173.36	n.s.
comp45520_c0_seq1	heat shock protein 70	5577.78	47285.8	0.99
comp54203_c0_seq3	mite allergen der f 3-like	5464.08	53	1
comp22350_c1_seq1	esterase fe4	5449.23	161.67	1
comp56430_c0_seq9	juvenile hormone esterase-like protein est1	5438.1	218.59	1
comp57256_c0_seq1	cp6j1_blage ame: full=cytochrome p450 6j1 ame: full=cypvij1	5436.71	18882.1	n.s.
comp40506_c0_seq1	globin 1	5396.86	904.39	1
comp45544_c0_seq1	cathepsin-l-like cysteine peptidase 02	5386.23	12509	n.s.
comp54468_c0_seq3		5380.59	523.88	1
comp55370_c0_seq3	udp-galactose transporter	5375.13	735.1	0.99
comp22401_c0_seq1	60s ribosomal protein l5	5371.66	7129.5	n.s.
comp56736_c1_seq2	PREDICTED: glucosylceramidase-like	5356.72	227.43	1
comp57242_c0_seq1	elongation factor 1-beta	5287.66	7245.53	n.s.
comp51749_c0_seq1	glutamine synthetase	5255.52	5300.22	1
comp56473_c2_seq4	---NA---	5194.67	76.33	1
comp40665_c0_seq1	---NA---	5130.91	208.12	1
comp22402_c0_seq2	major allergen bla g	5064.89	794.02	1
comp55357_c1_seq4	map kinase-interacting serine threonine-protein kinase 1	5060.57	9924.47	n.s.
comp57182_c0_seq1	---NA---	5057.32	4668.26	n.s.
comp22441_c2_seq1	nadh dehydrogenase subunit 4	4986.97	5582.13	n.s.
comp57484_c0_seq1	thymus-specific serine protease	4982.54	725.91	1
comp56430_c0_seq8	juvenile hormone esterase-like protein est1	4975.26	7.09	1
comp57237_c0_seq1	calmodulin	4902.78	16699	n.s.
comp54468_c0_seq2	aldo-keto reductase	4885.6	445.83	1
comp55218_c0_seq2	low quality protein: caspase-1-like	4831.69	6878.23	n.s.
comp57646_c0_seq1	hypothetical protein DAPPUDRAFT_308689	4818.65	636.99	1
comp22365_c0_seq1	probable enoyl- mitochondrial-like	4794.94	10448.7	n.s.
comp45354_c0_seq1	juvenile hormone esterase-like protein est1	4789.34	53.33	1
comp56430_c0_seq17	juvenile hormone esterase-like protein est1	4777.07	194.27	1
comp55819_c1_seq2	endo-polygalacturonase peh	4772.87	1476.01	1
comp57335_c0_seq1	60s ribosomal protein l4-like	4772.66	8312.55	1
comp54871_c1_seq5	zinc carboxypeptidase a 1-like	4734.3	193.53	1
comp56389_c4_seq2	lysosomal glucocerebrosidase	4719.75	3876.9	1
comp22474_c0_seq1	chymotrypsin-like protein	4686.23	190.67	1
comp57388_c0_seq1	ornithine decarboxylase-like isoform 1	4648.01	11707.7	n.s.
comp22411_c0_seq1	catalase	4626.07	11753.4	n.s.
comp40128_c0_seq1	uncharacterized family 31 glucosidase kiaa1161-like	4613.52	819.89	1
comp45927_c0_seq1	14-3-3 zeta	4603.25	7890.41	n.s.
comp51268_c1_seq2	---NA---	4573.46	201.1	1
comp55819_c0_seq3	chitin-binding protein	4509.79	10.41	1
comp44825_c0_seq1	cyt-b5-pb	4496.8	14986	n.s.
comp49935_c0_seq1	serine protease	4487.27	241.33	1
comp22363_c0_seq1	endo-b- -glucanase	4477.66	25	1
comp40283_c0_seq1	---NA---	4469.27	9030.61	n.s.
comp40176_c0_seq1	plasma alpha-l-fucosidase	4445.64	3054.95	1
comp54780_c0_seq4	carbonyl reductase	4396.89	1111.83	1
comp57254_c0_seq1	peptidyl-prolyl cis-trans isomerase	4389.57	8862.08	n.s.
comp54282_c1_seq3	zinc carboxypeptidase a 1	4379.14	62964	n.s.
comp22442_c0_seq1	glutathione s-transferase omega-1-like	4376.7	4657.34	1
comp45111_c0_seq1	ribosomal protein s6	4333.56	6961.99	n.s.
comp55813_c0_seq1		4330.89	8709.46	n.s.
comp57257_c0_seq1	ribosomal protein s2	4327.67	8337.21	n.s.
comp22483_c0_seq1	60s acidic ribosomal protein p0	4326.31	7983.3	n.s.
comp41572_c0_seq1	chitin synthase	4317.31	5006.07	n.s.
comp55031_c8_seq1	---NA---	4302.89	35	1
comp55434_c1_seq1	---NA---	4294.24	10.13	1
comp22625_c0_seq1	40s ribosomal protein s3a	4290.44	4839.59	n.s.
comp54468_c0_seq4	aldo-keto partial	4259.35	135.97	1
comp50028_c0_seq1	plasma alpha-l-fucosidase	4248.35	129.33	1
comp55797_c1_seq6	---NA---	4211.04	7732.07	n.s.
comp56403_c0_seq1	---NA---	4210.96	1566.68	1
comp54954_c0_seq1	---NA---	4200.53	9.67	1
comp39876_c0_seq1	beta- -endoglucanase	4193.36	17.67	1
comp57240_c0_seq1	60s ribosomal protein l21	4181.33	5191.34	n.s.
comp51648_c0_seq5	chymotrypsin-like serine proteinase	4176.32	62.42	1
comp56713_c1_seq1	juvenile hormone esterase-like protein est1	4168.54	23.86	1
comp57482_c0_seq1	---NA---	4156.91	8.67	1
comp40507_c0_seq1	---NA---	4141.11	1698.23	1
comp57287_c0_seq1	phosphate carrier mitochondrial-like	4134.72	10459.8	n.s.
comp55819_c1_seq1	endo-polygalacturonase peh	4097.72	12.99	1
comp45155_c0_seq1	---NA---	4094.6	59.67	1
comp56923_c1_seq1	aminopeptidase n-like	4091.51	6579.53	n.s.
comp22467_c0_seq1	mitochondrial porin	4086.9	12409.3	n.s.
comp22408_c0_seq1	nuclear transcription factor tfp1	4080.71	4881.06	n.s.
comp51715_c0_seq1	---NA---	4044.78	7337.55	n.s.
comp54231_c0_seq4	aldo-keto reductase	4043.25	139.61	1
comp22898_c0_seq1	juvenile hormone epoxide hydrolase 1	4023.07	17485.3	n.s.
comp22329_c0_seq1	serine protease	4007.63	713.33	1
comp57249_c0_seq1	superoxide dismutase	3985.3	4325.57	0.91
comp54361_c3_seq7	aldo-keto reductase	3967.06	1352.18	1
comp54203_c0_seq7	trypsin 7	3949.82	74.2	1
comp57897_c0_seq1	glucosylceramidase isoform x1	3931.07	551.67	1
comp56202_c0_seq2	aldo-keto reductase	3922.17	5942.24	n.s.
comp45317_c0_seq1	nucleoside diphosphate kinase	3914.39	5861.13	n.s.
comp45217_c0_seq1	y-box factor-like protein	3899.71	8898.64	n.s.
comp40017_c0_seq1	---NA---	3894.88	695.73	1
comp45581_c0_seq1	gram negative bacteria binding protein 1	3863.09	480.67	1
comp22366_c0_seq1	ornithine decarboxylase antizyme	3832.84	8113.44	n.s.
comp53471_c0_seq1	Beta-mannosidase	3825.36	834.33	1
comp40493_c0_seq1	---NA---	3821.89	805.99	1
comp51567_c0_seq1	heat shock protein 90	3731.59	9761.74	n.s.
comp51473_c0_seq1	plasma alpha-l-fucosidase	3730.3	255.67	1
comp57196_c0_seq1	lipopolysaccharide-induced tumor necrosis factor-alpha factor homolog isoform x3	3727.61	14808.8	n.s.
comp57250_c0_seq1	ribosomal protein s12	3717	3655.34	n.s.
comp55680_c2_seq1	40s ribosomal protein s7-like isoform 1	3711.75	4106.04	n.s.
comp55909_c1_seq4	vacuolar atp synthase proteolipid subunit	3705.57	10497	n.s.
comp40053_c0_seq1	high mobility group protein dsp1 (protein dorsal switch 1)	3659.24	6753.34	n.s.
comp45496_c0_seq1	integral membrane protein 2c-like	3657.8	14017.8	n.s.
