# Supplementary material for: Differential expression of endogenous plant cell wall degrading enzyme genes in the stick insect (Phasmatodea) midgut
Source: BMC Genomics. 2014 Oct 21;15(1):917. doi: 10.1186/1471-2164-15-917 (PMC4221708; doi:10.1186/1471-2164-15-917)
Supplement: Supplementary file 14 — Additional file 14: Table S15: The most highly expressed genes of the P. schultei PMG. Identified as genes with expression levels ten times greater than the mean for that section. Means measured in RPKM. Annotations made with Blast2GO. (XLS 3 MB) [file 12864_2014_6620_MOESM14_ESM.xls]

## Sheet: Sheet1
High expressionin PMG	Annotation	mean AMG (RPKM)	mean PMG (RPKM)	PPDE
comp57158_c0_seq1	---NA---	880397	921140	n.s.
comp54306_c0_seq1	---NA---	86029.1	669487	n.s.
comp40427_c0_seq1	cytochrome c oxidase subunit i	324135	478811	n.s.
comp55411_c2_seq2	serine proteases 1 2-like	94204.5	410510	n.s.
comp54282_c1_seq2	zinc carboxypeptidase a 1-like	13497.2	293589	n.s.
comp40427_c2_seq1	cytochrome c oxidase subunit iii	122198	174298	n.s.
comp57161_c1_seq1		664049	103824	1
comp55955_c0_seq1	prostaglandin reductase 1-like	40052	93176.8	n.s.
comp22441_c1_seq1	cytochrome b	66869.5	84127.3	n.s.
comp22376_c0_seq1	zinc metalloproteinase nas-13-like	30.33	79686.7	1
comp22374_c0_seq1	lipase 3	8572.86	77749.5	n.s.
comp55548_c1_seq5	serine 3-dehydrogenase	12465.9	71158.5	1
comp51324_c0_seq1	cd63 antigen	6137.7	63037.7	0.98
comp54282_c1_seq3	zinc carboxypeptidase a 1	4379.14	62964	n.s.
comp40486_c0_seq1	carrier protein 2	23279.9	60430.7	n.s.
comp57161_c0_seq1	ferritin-like precursor	252758	59185.3	1
comp57181_c0_seq1	serine protease 13	937.46	58476.7	n.s.
comp57172_c0_seq1	zinc metalloproteinase nas-13	13	53083.3	1
comp40413_c2_seq1	ac1147-like partial	20764.3	52443.9	n.s.
comp49898_c0_seq1	peritrophic matrix protein 14 precursor	263.67	50496.9	1
comp45520_c0_seq1	heat shock protein 70	5577.78	47285.8	0.99
comp49871_c0_seq1	elongation factor 1-alpha	11217.8	44545.7	n.s.
comp22468_c0_seq1	fatty acid bindin isoform b	9841.61	44104.1	n.s.
comp40413_c1_seq1	hypothetical protein MTR_5g050970	31624.1	43480.6	1
comp55136_c0_seq1	serine protease1 2	10.33	43185.5	1
comp56012_c12_seq1	trypsin-like serine protease	310328	42662.8	1
comp57183_c0_seq1		847.7	42323.1	1
comp57238_c0_seq1	PREDICTED: uncharacterized protein LOC100884048	2836.93	40268.2	1
comp55411_c2_seq1	serine proteases 1 2-like	25207.3	39639.5	n.s.
comp57228_c0_seq1	elongation factor 2	15015.8	36071.2	n.s.
comp57206_c0_seq1	cytoplasmic a3	7326.68	36056.3	0.95
comp40640_c0_seq2	pancreatic lipase-related protein 2-like	315.67	35411.3	n.s.
comp57162_c0_seq1		359001	35391.8	1
comp49891_c0_seq1	serine 3-dehydrogenase	9829.54	35236.1	n.s.
comp54928_c2_seq9	cp6k1_blage ame: full=cytochrome p450 6k1 ame: full=cypvik1	3491.38	32329.2	0.89
comp57200_c0_seq1	---NA---	6240.52	32263.6	n.s.
comp56122_c2_seq5	zinc carboxypeptidase a 1-like	37.67	31497.2	1
comp45255_c0_seq1	hypothetical protein TcasGA2_TC016101	9465.56	31397.8	n.s.
comp54302_c0_seq1	juvenile hormone esterase-like protein est1	3531.33	31388	n.s.
comp40427_c1_seq1	nadh dehydrogenase subunit 2	20673.8	31091.7	n.s.
comp57190_c0_seq1	tubulin alpha-1 chain	12095.8	30350.8	n.s.
comp22360_c0_seq1	afg1-family atpase	360.67	29649.3	1
comp57214_c0_seq1	---NA---	5.67	29325.5	1
comp56498_c1_seq1	dehydrogenase reductase sdr family member 11-like	14283.8	29290.4	n.s.
comp40369_c0_seq1	apolipoprotein d	7548.83	28399.2	n.s.
comp22484_c0_seq1	arginine kinase	16398.4	28144.2	n.s.
comp56147_c1_seq16	---NA---	13.33	27924.1	1
comp57006_c3_seq24	PREDICTED: hypothetical protein LOC100741250	1.46	27172.6	1
comp45260_c0_seq1	---NA---	9	27040.9	1
comp56388_c0_seq1	PREDICTED: hypothetical protein LOC100115890	21987.7	27003.2	n.s.
comp45509_c0_seq2	zinc carboxypeptidase a 1	17800.5	26914.3	n.s.
comp45390_c0_seq1	---NA---	2003.79	26179.7	n.s.
comp57223_c0_seq1	v-atpase c-subunit	572.33	25985.8	1
comp56498_c0_seq2	cp6j1_blage ame: full=cytochrome p450 6j1 ame: full=cypvij1	15456.7	24632	0.99
comp57299_c0_seq1	v-type proton atpase catalytic subunit a	5693.4	24276.5	n.s.
comp22416_c0_seq1	sortilin-related receptor-like	7112.28	22894.2	n.s.
comp22400_c0_seq1	vacuolar h	5904.33	22846.7	n.s.
comp57006_c3_seq28	aminopeptidase n	85.2	22342	1
comp50177_c0_seq1	PREDICTED: myosin-IB-like	1805.33	21952	1
comp56197_c0_seq1	---NA---	27.65	20418.8	1
comp57212_c0_seq1	v-type proton atpase 16 kda proteolipid subunit-like	12038.3	20342.8	0.98
comp22359_c0_seq1	vacuolar atp synthase subunit e	6000.81	19614.2	n.s.
comp40446_c0_seq1	---NA---	107728	19603.7	0.99
comp55179_c6_seq4	peptide transporter family 1-like	579.33	19592.2	0.99
comp57241_c0_seq1	serine protease 1	55.64	19453.3	1
comp22364_c0_seq1	atp synthase subunit mitochondrial	6912.95	19409	n.s.
comp56520_c1_seq1	atp synthase-beta	5680.86	19188.9	n.s.
comp57256_c0_seq1	cp6j1_blage ame: full=cytochrome p450 6j1 ame: full=cypvij1	5436.71	18882.1	n.s.
comp55215_c0_seq1	glutathione s-transferase-like	3140.16	18574.5	n.s.
comp51428_c0_seq1	atp synthase lipid-binding mitochondrial	9079.49	18388.7	n.s.
comp53017_c0_seq1	cadherin-like protein	8993.84	18084.9	n.s.
comp55583_c1_seq14	PREDICTED: similar to GST	3302.2	17917.8	n.s.
comp56465_c5_seq4	---NA---	98.73	17798.3	1
comp22898_c0_seq1	juvenile hormone epoxide hydrolase 1	4023.07	17485.3	n.s.
comp54282_c0_seq1	zinc carboxypeptidase a 1-like	1165.33	17200.1	n.s.
comp57237_c0_seq1	calmodulin	4902.78	16699	n.s.
comp57006_c3_seq5	aminopeptidase n	3.23	16460	1
comp57170_c1_seq1	serine protease 49 precursor	107176	16188.3	1
comp57006_c3_seq35	aminopeptidase n	7.63	16065.6	1
comp40387_c1_seq1	tubulin alpha-1 chain	3369.99	16040	1
comp54215_c0_seq1	leucine-rich transmembrane protein	7828.61	15851.2	n.s.
comp53514_c0_seq1	calreticulin isoform 1	9817.09	15803	n.s.
comp49239_c0_seq1	ryanodine receptor-like protein	2625.61	15701.6	0.94
comp55488_c5_seq1	xaa-pro aminopeptidase 2	10	15638.8	1
comp57198_c0_seq1	PREDICTED: uncharacterized protein LOC100905186	361.67	15231.7	1
comp44825_c0_seq1	cyt-b5-pb	4496.8	14986	n.s.
comp56090_c3_seq9	leucine-rich transmembrane protein	7863.88	14926.6	1
comp50190_c0_seq1	x-prolyl aminopeptidase (aminopeptidase p) soluble	1611.33	14864.2	1
comp57196_c0_seq1	lipopolysaccharide-induced tumor necrosis factor-alpha factor homolog isoform x3	3727.61	14808.8	n.s.
comp55136_c2_seq1	---NA---	421.75	14789.1	n.s.
comp45509_c1_seq1	zinc carboxypeptidase	826.33	14416.8	1
comp57006_c3_seq1	aminopeptidase n-like	8.97	14411	1
comp57213_c0_seq1	abhydrolase domain-containing protein 7	16214.2	14251.9	n.s.
comp55548_c1_seq2	serine 3-dehydrogenase	3084.34	14104.5	1
comp55548_c1_seq1	PREDICTED: similar to 3-oxoacyl-	2903.93	14071.3	n.s.
comp45496_c0_seq1	integral membrane protein 2c-like	3657.8	14017.8	n.s.
comp40701_c0_seq1	vacuolar atp synthase subunit s1	2854	13860.3	1
comp49923_c0_seq2	extracellular domains-containing protein cg31004-like	3086.74	13859.4	n.s.
comp56122_c2_seq6	zinc carboxypeptidase a 1-like	36.25	13499.2	1
comp57284_c0_seq1	lysosomal acid lipase	551.78	13453.4	0.97
comp55131_c0_seq1	cytochrome p450	1570.73	13450.1	n.s.
comp53928_c0_seq4	Transferrin	2451.31	13436.1	1
comp51293_c0_seq2	jonah 65aiv	3	13324.9	1
comp57306_c0_seq1	PREDICTED: similar to AGAP003501-PA	4	13153.4	1
comp54333_c0_seq5	glucosyl glucuronosyl transferases	1955.62	13050.1	n.s.
comp57209_c0_seq1	translationally controlled tumor protein	7921.87	12953.3	n.s.
comp56142_c0_seq1	vacuolar atp synthase subunit g-like protein	6390.08	12765.5	n.s.
comp57276_c0_seq1	tubulin beta chain-like	3485.31	12723.5	n.s.
comp45544_c0_seq1	cathepsin-l-like cysteine peptidase 02	5386.23	12509	n.s.
comp53053_c0_seq1	vacuolar atp synthase subunit d isoform 2	5753.86	12475.4	n.s.
comp22775_c0_seq2	isoform e	3.33	12443.5	1
comp57187_c0_seq1	---NA---	15714.4	12422.3	n.s.
comp22467_c0_seq1	mitochondrial porin	4086.9	12409.3	n.s.
comp22441_c0_seq1	nadh dehydrogenase subunit 5	9785.44	11945.1	n.s.
comp22901_c0_seq1	peroxidase-like isoform 2	3342.37	11929.9	n.s.
comp57260_c0_seq1	zinc metalloproteinase nas-15-like	2.33	11916.6	1
comp57006_c3_seq11	aminopeptidase n-like	7.36	11909.1	1
comp52842_c0_seq2		2237.57	11834.4	n.s.
comp55136_c1_seq1	glutathione s-transferase omega-1-like	325	11759.3	n.s.
comp22411_c0_seq1	catalase	4626.07	11753.4	n.s.
comp57388_c0_seq1	ornithine decarboxylase-like isoform 1	4648.01	11707.7	n.s.
comp56012_c5_seq1	---NA---	72943.3	11540.6	1
comp56516_c0_seq1	aminopeptidase n-like	6.88	11433.4	1
comp51474_c0_seq1	saposin- isoform a	3213.35	11398	0.94
comp50952_c0_seq2	atp-binding cassette sub-family a member	105	11391.3	1
comp57406_c0_seq1	---NA---	15.63	11185	1
comp40474_c1_seq1	serine 3-dehydrogenase	8757	10873	1
comp55596_c0_seq1	trans- -dihydrobenzene- -diol dehydrogenase	6739.99	10864.1	n.s.
comp22379_c0_seq1	PREDICTED: hypothetical protein LOC100745580	80259.9	10802.3	0.99
comp51565_c0_seq2	---NA---	1689.03	10781.7	1
comp55909_c1_seq4	vacuolar atp synthase proteolipid subunit	3705.57	10497	n.s.
comp57287_c0_seq1	phosphate carrier mitochondrial-like	4134.72	10459.8	n.s.
comp22365_c0_seq1	probable enoyl- mitochondrial-like	4794.94	10448.7	n.s.
comp57298_c0_seq1	elongation factor 1-gamma	7285.66	10323.1	n.s.
comp57360_c0_seq1	glutamate carboxypeptidase	619	10316.8	1
comp57476_c0_seq1	Trehalase precursor, putative	977.35	10306.8	1
comp51209_c0_seq1		1624.67	10036	0.98
comp57258_c0_seq1	v-type proton atpase subunit e 2-like	3061.21	10008.5	n.s.
comp45291_c0_seq1	3-hydroxyacyl-coa dehyrogenase	2616.72	9968.01	n.s.
comp54928_c2_seq19	cp6k1_blage ame: full=cytochrome p450 6k1 ame: full=cypvik1	618.29	9962.99	1
comp55357_c1_seq4	map kinase-interacting serine threonine-protein kinase 1	5060.57	9924.47	n.s.
comp52842_c0_seq3		1937.99	9903.04	n.s.
comp51567_c0_seq1	heat shock protein 90	3731.59	9761.74	n.s.
comp54273_c0_seq1	---NA---	1505.35	9745.48	1
comp54193_c0_seq1	lysosomal alpha-mannosidase (mannosidase alpha class 2b member 1)	30727.9	9665.02	1
comp45144_c0_seq1	probable bax inhibitor 1-like	2722.7	9642.27	1
comp40089_c1_seq2	---NA---	2304.11	9579.09	0.99
comp57416_c0_seq1	cytochrome p450	785.35	9497.85	1
comp45579_c0_seq1	phospholipase b-like lamina ancestor-like isoform 1	1187.32	9420.54	1
comp45663_c0_seq1	---NA---	865	9357.34	1
comp54255_c0_seq2	chymotrypsin precursor	774.07	9316.91	1
comp55548_c1_seq4	GL26171	3539.36	9214.86	n.s.
comp53488_c0_seq1	cd63 antigen-like	1762.36	9157.05	1
comp54186_c0_seq1	Peroxiredoxin-6	6320.59	9122.72	n.s.
comp40283_c0_seq1	---NA---	4469.27	9030.61	n.s.
comp55799_c1_seq6	cp9e2_blage ame: full=cytochrome p450 9e2 ame: full=cypixe2	3366.2	8983.2	n.s.
comp52424_c0_seq1	hypothetical protein EAG_08095	2525.67	8932.52	n.s.
comp45217_c0_seq1	y-box factor-like protein	3899.71	8898.64	n.s.
comp56147_c1_seq5		0	8876.57	n.s.
comp57254_c0_seq1	peptidyl-prolyl cis-trans isomerase	4389.57	8862.08	n.s.
comp55813_c0_seq1		4330.89	8709.46	n.s.
comp22405_c0_seq1	6-phosphogluconate decarboxylating	7687.71	8703.83	0.94
comp49189_c0_seq1	gibberellin 20 oxidase 3	264.64	8679.56	1
comp22396_c0_seq1	ribosomal protein l3	2964.05	8644.19	n.s.
comp55799_c1_seq1	cytochrome p450 9e1	2742.18	8606.8	n.s.
comp49923_c0_seq1	extracellular domains-containing protein cg31004-like	831.88	8534.77	n.s.
comp54770_c0_seq2	pyruvate kinase	1368.13	8494.63	1
comp56664_c1_seq4		11.29	8477.57	1
comp55548_c1_seq7	serine 3-dehydrogenase	130033	8477.37	1
comp45509_c0_seq1	zinc carboxypeptidase a 1	15.27	8385.45	1
comp57184_c0_seq1	---NA---	21080.9	8355.5	1
comp57257_c0_seq1	ribosomal protein s2	4327.67	8337.21	n.s.
comp57597_c0_seq1	glutamate mitochondrial	143.67	8332.28	1
comp57335_c0_seq1	60s ribosomal protein l4-like	4772.66	8312.55	1
comp56951_c0_seq1		1961.88	8256.03	0.97
comp45449_c0_seq1	sarcoplasmic calcium-binding protein 2 cg14904-pa	14611	8228.95	1
comp56779_c1_seq3	multidrug resistance-associated protein 1-like isoform 1	1208.15	8198.07	0.99
comp57251_c0_seq1	---NA---	674	8184.28	n.s.
comp56147_c10_seq1	---NA---	1183	8169.8	n.s.
comp57220_c0_seq1	acidic ribosomal protein	5868.67	8142.03	n.s.
comp22366_c0_seq1	ornithine decarboxylase antizyme	3832.84	8113.44	n.s.
comp56115_c1_seq1	microsomal glutathione s-	2730.19	8076.39	n.s.
comp57645_c0_seq1	venom dipeptidyl peptidase 4-like	10.33	7992.88	1
comp22483_c0_seq1	60s acidic ribosomal protein p0	4326.31	7983.3	n.s.
comp57006_c3_seq26	aminopeptidase n	16.33	7980	1
comp41628_c0_seq1	hemicentin-1-like isoform 1	2497.23	7971.69	n.s.
comp57006_c3_seq17	aminopeptidase n	4.33	7938.14	1
comp55667_c0_seq5	molybdopterin synthase catalytic subunit-like	191.13	7912.91	1
comp45927_c0_seq1	14-3-3 zeta	4603.25	7890.41	n.s.
comp57261_c0_seq1	hypothetical protein SINV_12721	3.67	7883.54	1
comp57279_c0_seq1	40s ribosomal protein sa	6572.33	7761.62	n.s.
comp53256_c0_seq1	Dystroglycan	245.67	7753.33	1
comp55797_c1_seq6	---NA---	4211.04	7732.07	n.s.
comp49583_c0_seq1	lysosomal alpha-mannosidase (mannosidase alpha class 2b member 1)	999.67	7703.21	n.s.
comp57532_c0_seq1	protein 5nuc-like	1	7669.32	1
comp57368_c0_seq1	counting factor associated protein d-like	7882.84	7663.56	0.72
comp45390_c0_seq2	---NA---	29220.8	7629.01	1
comp57493_c0_seq1	v-type proton atpase subunit c	1710.05	7553.64	0.88
comp57455_c0_seq1	tubulin alpha-1 chain	1413.67	7468.33	n.s.
comp54255_c0_seq1	---NA---	698.5	7453.45	1
comp52870_c0_seq1	---NA---	2140.97	7446.08	n.s.
comp57873_c0_seq1		2431.67	7445.2	n.s.
comp40715_c0_seq1	leg1_haeco ame: full=32 kda beta-galactoside-binding lectin ame: full=galectin-1	2900.65	7346.63	n.s.
comp51715_c0_seq1	---NA---	4044.78	7337.55	n.s.
comp57242_c0_seq1	elongation factor 1-beta	5287.66	7245.53	n.s.
comp22327_c0_seq1	reticulon nogo	1297.1	7213.7	1
comp57446_c0_seq1	calponin transgelin	1225.33	7200.43	0.93
comp57268_c0_seq1	aldose 1-epimerase-like	8281.28	7189.2	0.89
comp57546_c0_seq1		2882.09	7151.71	n.s.
comp22375_c0_seq1	defense protein	59804.2	7142.92	1
comp22401_c0_seq1	60s ribosomal protein l5	5371.66	7129.5	n.s.
comp41590_c0_seq1	blackjack	195.8	7088.15	1
comp57595_c0_seq1	v-type proton atpase 116 kda subunit a isoform 1-like isoform 7	2269	7082	n.s.
comp22906_c0_seq2	isoform b	2339.59	7077.95	n.s.
comp56115_c2_seq1	dipeptidase 1	260.33	7015.61	1
comp22377_c1_seq1	---NA---	259664	7012.99	1
comp45111_c0_seq1	ribosomal protein s6	4333.56	6961.99	n.s.
comp55680_c5_seq12	serpin 6	728.07	6919.65	0.8
comp56665_c6_seq4	aael005739- partial	1653.59	6908.34	n.s.
comp55218_c0_seq2	low quality protein: caspase-1-like	4831.69	6878.23	n.s.
comp57430_c0_seq1	renin receptor-like isoform 1	1478.29	6835.83	n.s.
comp51569_c0_seq1	transketolase-like protein 2-like isoform 1	6572.4	6824.76	1
comp57386_c0_seq1	cytoplasmic carbonic anhydrase	1632.67	6769.38	1
comp57397_c0_seq1	---NA---	3607.01	6765.68	n.s.
comp40053_c0_seq1	high mobility group protein dsp1 (protein dorsal switch 1)	3659.24	6753.34	n.s.
comp54628_c0_seq1	proton-coupled amino acid transporter 4-like	10.79	6708.85	1
comp56652_c2_seq6	ebna2 binding protein p100	3310.7	6694.64	n.s.
comp57566_c0_seq1	transitional endoplasmic reticulum atpase ter94	2438.77	6639.72	n.s.
comp57440_c0_seq1	cathepsin d	2476.67	6623.35	n.s.
comp57006_c2_seq1	nadph-specific isocitrate dehydrogenase	1474.06	6608.94	n.s.
comp57302_c0_seq1	zinc finger protein	2876	6595.09	n.s.
comp55103_c2_seq18	angiotensin-converting enzyme 9 (agap004563-pa)	124.19	6579.55	0.98
comp56923_c1_seq1	aminopeptidase n-like	4091.51	6579.53	n.s.
comp39993_c0_seq1	disulfide isomerase	3418.32	6566.2	n.s.
comp56498_c0_seq5	cp6j1_blage ame: full=cytochrome p450 6j1 ame: full=cypvij1	2246.71	6550.73	n.s.
comp22384_c0_seq1	cd9 antigen	1011.34	6548.3	1
comp57006_c3_seq36	aminopeptidase n-like	0.41	6532.57	1
comp40089_c0_seq2	inward rectifier potassium channel 4	7.35	6496.36	1
comp55799_c1_seq2	cp9e2_blage ame: full=cytochrome p450 9e2 ame: full=cypixe2	1477.96	6491.32	n.s.
comp45921_c0_seq1	v-atpase subunit d	2989.68	6487.94	n.s.
comp56243_c0_seq3	cp6k1_blage ame: full=cytochrome p450 6k1 ame: full=cypvik1	2373.71	6455.59	n.s.
comp57352_c0_seq1	---NA---	3603.55	6444.76	n.s.
comp49930_c0_seq1	---NA---	1870	6426.67	n.s.
comp55320_c2_seq1	vanin-like protein 1	3248.5	6425.42	n.s.
comp52913_c0_seq3	v-type proton atpase 116 kda subunit a isoform 1-like isoform 2	186.12	6374.71	1
comp57006_c3_seq29	aminopeptidase n-like	6.05	6348.7	1
comp57582_c0_seq1	transient receptor potential channel pyrexia	1073.67	6334.32	0.97
comp55680_c5_seq8	serpin 2	564.57	6328.63	1
comp56090_c3_seq16	molybdopterin cofactor synthesis protein	116.56	6317.18	1
comp57309_c0_seq1	---NA---	52.67	6309.27	1
comp56443_c4_seq6	leucine-rich repeats and immunoglobulin-like domains protein 3-like	2190.28	6222.91	n.s.
comp54797_c0_seq1	unknown	2919.28	6198.1	n.s.
comp57659_c0_seq1	p53 regulated pa26 nuclear protein	592.33	6193.78	1
comp45207_c0_seq2	trypsin zeta-like	1	6164.1	1
comp53058_c0_seq1	lysosome-associated membrane glycoprotein 1	1398.17	6151.2	n.s.
comp57267_c0_seq1	ribonuclease kappa-b-like	2872.36	6151.03	n.s.
comp49787_c0_seq1	polyubiquitin-a- partial	2048.67	6142.48	n.s.
comp57006_c3_seq12	PREDICTED: hypothetical protein LOC100741250	17.25	6106.51	1
comp49595_c0_seq1	GI22338	6336.47	6092.07	1
comp56921_c0_seq1	cathepsin d isoform 1	1425.33	6091.4	1
comp54776_c1_seq1		265.03	6080.76	1
comp57614_c0_seq1	atlastin	1145.06	6076.04	1
comp45635_c0_seq1	clathrin heavy chain	2056	6074.07	n.s.
comp57560_c0_seq1	citrate synthase	2603.33	6062.63	n.s.
comp56090_c9_seq1	---NA---	90786.6	6027.83	1
comp39884_c0_seq1	tubulin beta-1 chain	1219	6016.54	0.73
comp57511_c0_seq1	glyceraldehyde 3-phosphate dehydrogenase	1021.67	5982.69	n.s.
comp49929_c0_seq1	PREDICTED: sequestosome-1-like	647.93	5957.19	1
comp56202_c0_seq2	aldo-keto reductase	3922.17	5942.24	n.s.
comp55642_c0_seq3	poly a binding protein isoform 4	3112.48	5920.1	n.s.
comp56498_c0_seq3	cp6k1_blage ame: full=cytochrome p450 6k1 ame: full=cypvik1	8585.27	5919.45	1
comp54928_c2_seq5		726.34	5901.87	1
comp51291_c0_seq4	reverse transcriptase and intron maturase	422.22	5893.85	1
comp45317_c0_seq1	nucleoside diphosphate kinase	3914.39	5861.13	n.s.
comp40273_c0_seq1	beta 2c-like	1463.67	5860.37	n.s.
comp57512_c0_seq1	malate cytoplasmic-like	2665.99	5814.08	1
comp54928_c2_seq1	cytochrome p450 6k1	338.22	5779.2	1
comp56603_c4_seq4		2637.9	5775.72	n.s.
comp51291_c0_seq1	reverse transcriptase and intron maturase	418.51	5756.18	1
comp57006_c3_seq9	aminopeptidase n-like	2.15	5745.35	1
comp57331_c0_seq1	---NA---	3292.8	5713.79	n.s.
comp51719_c0_seq1	inhibitor of apoptosis 1	2220.76	5696.97	n.s.
comp54928_c2_seq17	cp6k1_blage ame: full=cytochrome p450 6k1 ame: full=cypvik1	405.82	5670.73	0.73
comp56854_c0_seq6		476.41	5659.23	0.93
comp51598_c0_seq2		8939.19	5647.33	0.97
comp45468_c0_seq1	myosin heavy non-muscle-like	741.33	5639.72	1
comp56520_c3_seq10		8410.2	5631.19	1
comp40180_c0_seq1	uncharacterized mfs-type transporter -like	8.33	5613	1
comp56040_c0_seq1	guanine nucleotide-binding protein subunit beta-like	2786.33	5586.97	n.s.
comp22441_c2_seq1	nadh dehydrogenase subunit 4	4986.97	5582.13	n.s.
comp41259_c0_seq1	---NA---	943.33	5577.9	0.79
comp51735_c0_seq1	lipopolysaccharide-induced tumor necrosis factor-alpha factor homolog isoform x3	698	5552.62	1
comp53425_c0_seq2	sodium-independent sulfate anion transporter-like	5	5542.78	1
comp50031_c0_seq1	v-type proton atpase subunit h-like isoform 1	1217.29	5541.39	n.s.
comp56201_c2_seq19	calsyntenin-1 precursor	880.39	5499.02	1
comp45318_c0_seq1	atp synthase	3018.76	5493.7	n.s.
comp57221_c1_seq1	---NA---	2551.01	5479.11	n.s.
comp44910_c0_seq1	tiny fragments locus 9c protein	1731.01	5469.73	n.s.
comp57341_c0_seq1		1611.35	5464.37	n.s.
comp56516_c0_seq4	aminopeptidase n-like	0.45	5439.09	1
comp56691_c0_seq1	---NA---	724.68	5410.05	0.93
comp56389_c3_seq2	acyl- dehydrogenase	941.21	5387.95	n.s.
comp56923_c2_seq4	aminopeptidase n	1322.69	5351.66	n.s.
comp22328_c0_seq1	glycoprotein 93	3100.5	5334.48	n.s.
comp55889_c4_seq21		8.36	5333.44	1
comp22433_c0_seq1	s-adenosylmethionine synthase-like isoform 1	1838.74	5328.94	n.s.
comp55583_c1_seq17	glutathione s transferase d8	7261.43	5312.21	1
comp51749_c0_seq1	glutamine synthetase	5255.52	5300.22	1
comp45199_c0_seq1	adenosine deaminase	124.59	5299.59	1
comp56001_c3_seq1	ectonucleoside triphosphate diphosphohydrolase 5-like	2247.25	5282.88	n.s.
comp57314_c0_seq1	ribosomal protein l7	3538.33	5275.99	n.s.
comp51278_c0_seq1	rna recognition motif partial	1949.88	5221.78	n.s.
comp45813_c0_seq2	cytochrome p450	2461.53	5212.62	n.s.
comp22382_c0_seq1	hypothetical protein EAG_13657	2663.48	5203.42	n.s.
comp50000_c0_seq1	yippee interacting protein	3404.35	5196.75	0.78
comp57240_c0_seq1	60s ribosomal protein l21	4181.33	5191.34	n.s.
comp40258_c0_seq1	thioredoxin-like protein	5630.16	5173.36	n.s.
comp22393_c0_seq1	ribosomal protein l19	3063.99	5143.88	n.s.
comp56236_c0_seq4	juvenile hormone esterase-like protein est1	1109.66	5138.77	0.98
comp56377_c0_seq1	xaa-pro dipeptidase-like	395.33	5108.91	1
comp54628_c0_seq4	proton-coupled amino acid transporter 4-like	478.31	5097.67	1
comp40532_c0_seq1	glutathione s-transferase omega-1-like	2338.33	5089.27	n.s.
comp55943_c1_seq2	aldehyde dehydrogenase	8421.98	5068.62	1
comp57564_c0_seq1	protein extra bases	1570.35	5063.98	n.s.
comp57445_c0_seq1	---NA---	2550.2	5063.22	n.s.
comp57194_c0_seq1	alpha-amylase precursor	34760.6	5059.66	1
comp22495_c0_seq1	arginine serine-rich splicing	2009.67	5047.33	n.s.
comp57326_c0_seq1	ribosomal protein l13a	2221.33	5044.36	n.s.
comp22387_c1_seq1	hypothetical protein KGM_10535	1226.26	5036.25	n.s.
comp56110_c0_seq12	isoform b	505.12	5010.67	1
comp41572_c0_seq1	chitin synthase	4317.31	5006.07	n.s.
comp22608_c1_seq1	leucine-rich repeat-containing protein 24	603.67	4954.65	0.99
comp54950_c0_seq3		813.97	4928.91	n.s.
comp45962_c0_seq1	---NA---	1234.8	4926.42	n.s.
comp22767_c0_seq1	peptidyl-prolyl cis-trans isomerase 5	2270.62	4885.49	n.s.
comp55680_c5_seq10	serpin 2	1449.77	4885.47	n.s.
comp22408_c0_seq1	nuclear transcription factor tfp1	4080.71	4881.06	n.s.
comp41507_c0_seq1	tyrosine-protein kinase src42a	1009	4872.76	1
comp39968_c0_seq1	60s ribosomal protein l6	2389.67	4868.17	n.s.
comp55820_c2_seq1	microsomal glutathione s-	1907	4862.45	n.s.
comp52300_c0_seq4	tropomyosin-2 isoform 3	1396.51	4855.52	n.s.
comp57006_c3_seq25	aminopeptidase n	103.47	4853.42	1
comp22625_c0_seq1	40s ribosomal protein s3a	4290.44	4839.59	n.s.
comp41386_c0_seq1	heat shock cognate 70-2 protein	1476.61	4839.52	n.s.
comp40517_c0_seq1	hypothetical protein YQE_12013, partial	3288.29	4836.4	n.s.
comp38690_c0_seq1	rho gdp dissociation inhibitor	1365.67	4833.36	n.s.
comp57325_c0_seq1	40s ribosomal protein s8-like	3543	4828.78	n.s.
comp57879_c0_seq1	solute carrier family facilitated glucose transporter member 5	1243	4810.66	n.s.
comp53237_c0_seq1	alanine aminotransferase 2-like	1503	4801.73	n.s.
comp22871_c0_seq1	carboxypeptidase n subunit 2	1101.67	4770.66	n.s.
comp22407_c0_seq1	mitochondrial enolase superfamily member 1-like	6802.66	4752.02	1
comp22475_c0_seq1	cytoplasmic aconitate hydratase	1539.33	4735.98	n.s.
comp56443_c6_seq2	actin-depolymerizing factor 1	2732.47	4735.43	n.s.
comp45500_c0_seq2	---NA---	553.54	4732.99	0.97
comp55618_c1_seq24	---NA---	1060.75	4727.47	0.99
comp55583_c1_seq18	glutathione s-transferase d1	245.89	4691.5	n.s.
comp22383_c0_seq1	ankyrin repeat protein	1030.99	4684.87	n.s.
comp55202_c0_seq2	malate mitochondrial-like	3265.73	4675.45	n.s.
comp57182_c0_seq1	---NA---	5057.32	4668.26	n.s.
comp22442_c0_seq1	glutathione s-transferase omega-1-like	4376.7	4657.34	1
comp56814_c0_seq39	nuclear protein	2128.5	4652.78	n.s.
comp53481_c0_seq1	carbonyl reductase	7252.91	4632.37	0.99
comp55561_c2_seq1	h+ transporting atp synthase gamma subunit	2575.36	4630.17	n.s.
comp51444_c0_seq4	hypothetical protein EAI_11239	1178.82	4620.9	n.s.
comp55680_c4_seq4	---NA---	543.8	4608.16	n.s.
comp56012_c12_seq2	trypsin-like serine protease	25243.5	4595.87	1
comp55449_c2_seq1	vitellin-degrading protease	1079.67	4593.41	n.s.
comp55799_c1_seq5	cp9e2_blage ame: full=cytochrome p450 9e2 ame: full=cypixe2	969.42	4577.01	n.s.
comp56112_c4_seq4	---NA---	383.17	4522.72	n.s.
comp51659_c0_seq1	receptor-type tyrosine-protein phosphatase beta	876.92	4506.43	n.s.
comp40233_c0_seq2	acyl- -binding protein	845.07	4499.83	1
comp41399_c0_seq1	amp dependent coa ligase	697.33	4472.2	1
comp57363_c0_seq1	ribosomal protein s4e	3218.31	4464.09	n.s.
comp22506_c0_seq1	ribosomal protein s5	3319.41	4442.33	n.s.
comp57538_c0_seq1	adp-ribosylation factor 1	1213	4424.17	n.s.
comp54710_c0_seq1	conserved hypothetical protein	1829.97	4420.6	n.s.
comp57348_c0_seq1	s3e ribosomal protein	2193.32	4417.81	n.s.
comp22406_c0_seq1	---NA---	651	4409.23	n.s.
comp22869_c0_seq1	choline transporter-like protein 2-like	1121.33	4405	n.s.
comp57382_c0_seq1	60s ribosomal protein l8	2104.05	4404.87	n.s.
comp41326_c0_seq1	aspartate mitochondrial-like	1229.84	4403.27	n.s.
comp54990_c0_seq3	PREDICTED: hypothetical protein LOC100744811	1497.98	4397.22	n.s.
comp22368_c0_seq1	ribosomal protein ubq l40e	3126.33	4388.98	n.s.
comp57349_c0_seq1	cytochrome c proximal cg17903-pa isoform 1	1806.67	4368.77	n.s.
comp51173_c0_seq1	monocarboxylate transporter	581.66	4339.18	0.99
comp57249_c0_seq1	superoxide dismutase	3985.3	4325.57	0.91
comp57038_c0_seq1	slowmo protein variant 2	1164	4304.46	n.s.
comp55232_c2_seq1	mitochondrial cytochrome c oxidase subunit iv	2701.31	4295.33	n.s.
comp51278_c0_seq2	rna recognition motif partial	1721.29	4295.22	n.s.
comp55656_c1_seq5		53.67	4289.17	1
comp45706_c0_seq1	translocator protein	752.5	4283.01	1
comp49770_c0_seq2	fructose -bisphosphate aldolase	2241.69	4281.92	n.s.
comp55497_c1_seq1	sugar transporter sweet1-like	2597.3	4280.76	n.s.
comp55583_c1_seq16	unknown	1069.78	4266.48	n.s.
comp56436_c1_seq6	rieske-domain protein neverland	1.86	4249.56	1
comp40957_c0_seq2	60s ribosomal protein	3262.16	4245.32	1
comp57262_c0_seq1	40s ribosomal protein	3252.32	4241.65	n.s.
comp57278_c0_seq1	cg6084 cg6084-pa	11884.6	4214.53	1
comp51444_c0_seq2	aael014436- partial	247.47	4202.45	n.s.
comp22387_c0_seq1	---NA---	1182.29	4193.72	n.s.
comp41111_c0_seq1	PREDICTED: importin-5	1209.6	4192.04	n.s.
comp57442_c0_seq1	60s ribosomal protein l7a	1544.65	4183.57	n.s.
comp38217_c0_seq1		2238.05	4178.69	n.s.
comp22330_c0_seq1	serine protease -like	2992.73	4167.84	0.78
comp57265_c0_seq1	40s ribosomal protein s15a	3059.49	4164.46	n.s.
comp57292_c0_seq1	vacuolar atp synthase subunit	1685.72	4161.99	n.s.
comp55852_c4_seq3		1486.86	4147.32	n.s.
comp40262_c0_seq1	cathepsin b	1408.34	4141.24	n.s.
comp56665_c7_seq2	gamma-interferon-inducible lysosomal thiol reductase	16101.4	4127.69	1
comp55680_c2_seq1	40s ribosomal protein s7-like isoform 1	3711.75	4106.04	n.s.
comp49239_c2_seq1	---NA---	939.17	4098.6	n.s.
comp54928_c2_seq16	cp6k1_blage ame: full=cytochrome p450 6k1 ame: full=cypvik1	833.1	4088.56	n.s.
comp53928_c0_seq1	neuronal calcium sensor	623.41	4082.7	1
comp56537_c0_seq1	hypothetical protein AaeL_AAEL002267	2051.99	4072.66	n.s.
comp57006_c3_seq31	aminopeptidase n	6.96	4072.61	1
comp57006_c3_seq7	aminopeptidase n-like	1.61	4048.77	1
comp55202_c0_seq3	malate mitochondrial-like	2216.74	4046.75	n.s.
comp22419_c0_seq2	nucleoplasmin isoform 2	1929.72	4034.69	n.s.
comp57433_c0_seq1	---NA---	526.33	4025.35	0.89
comp51457_c0_seq1		2034.56	4022.13	n.s.
comp53928_c0_seq3	Transferrin	850.36	4016.99	1
comp40057_c1_seq1	heterogeneous nuclear ribonucleoprotein a2 b1 homolog	1104.54	3993.55	n.s.
comp57468_c0_seq1	---NA---	3	3987.16	1
comp22336_c0_seq1	thioredoxin-1	1389.33	3976.75	n.s.
comp41148_c0_seq1	proton-coupled amino acid	183	3968.02	1
comp57813_c0_seq1	cgmp-dependent protein kinase	1259.97	3966.84	n.s.
comp58060_c0_seq1	solute carrier organic anion transporter family member 5a1-like	6	3961.15	1
comp51170_c0_seq1	sodium-dependent nutrient amino acid	0.67	3957.07	1
comp55179_c6_seq7	---NA---	936.22	3948.18	n.s.
comp22403_c0_seq1	h+ transporting atp synthase o subunit isoform 1	2376	3943.68	n.s.
comp51271_c0_seq1	protein npc2 homolog	11301.5	3937.04	n.s.
comp57628_c0_seq1	14-3-3 protein epsilon	1388	3936.28	n.s.
comp45455_c0_seq1	protein lethal giant larvae-like	451.56	3934.2	0.91
comp57006_c3_seq30	aminopeptidase n-like	3.76	3927.77	1
comp57301_c0_seq1		2939.7	3917.35	n.s.
comp54661_c0_seq1	peptidyl-prolyl cis-trans rhodopsin-specific isozyme	1771.93	3913.01	n.s.
comp51591_c0_seq3	protein hu-li tai shao	678.69	3908.54	n.s.
comp22373_c0_seq1	---NA---	56870.8	3906.34	1
comp56201_c2_seq22	ras-like gtp-binding protein rho1 isoform 1	716.36	3897.45	n.s.
comp55827_c3_seq32	kda midgut protein	0	3896.38	1
comp56389_c4_seq2	lysosomal glucocerebrosidase	4719.75	3876.9	1
comp55921_c1_seq12	PREDICTED: similar to AGAP004396-PA	1244.22	3876.49	n.s.
comp41387_c0_seq1	t-complex protein 1 subunit delta	1497.33	3874.63	n.s.
comp54928_c2_seq7	cp6k1_blage ame: full=cytochrome p450 6k1 ame: full=cypvik1	180.77	3872.43	1
comp56998_c2_seq1		1444.2	3872.29	n.s.
comp57269_c0_seq1	nuclear protein 1	5649.71	3867.25	1
comp56814_c2_seq1	serine threonine-protein phosphatase 2a 65 kda regulatory subunit a alpha isoform	1116.67	3864.09	n.s.
comp55708_c1_seq9	atp-dependent rna helicase p62	1285.8	3858.37	n.s.
comp57379_c0_seq1	s9e ribosomal protein	3249.73	3848.2	n.s.
comp52883_c0_seq1	chloride intracellular channel exc-4-like	1200.11	3847.33	n.s.
comp22394_c0_seq1	fk506-binding protein	1306.24	3841.95	n.s.
comp40640_c0_seq1	pancreatic triacylglycerol lipase	16160.2	3830.4	0.98
comp52870_c0_seq2	---NA---	1167.11	3828.42	n.s.
comp57319_c0_seq1		3188.62	3807.32	n.s.
comp55285_c3_seq3	---NA---	536.09	3801.77	0.93
comp56129_c0_seq6	heterogeneous nuclear ribonucleoprotein l-like	1668.32	3786.14	n.s.
comp41273_c0_seq1	calpain-a-like isoform 3	598	3781.01	1
comp22415_c0_seq1	d-beta-hydroxybutyrate mitochondrial-like	2742.33	3775	n.s.
comp22539_c0_seq1	unknown unsecreted protein	9.33	3773.45	1
comp46017_c0_seq1	heat shock protein 60	1471.33	3768.33	n.s.
comp40387_c0_seq1	alpha tubulin	884.67	3762.89	0.9
comp57328_c0_seq1	40s ribosomal protein s18-like	2804.88	3758.33	n.s.
comp57617_c0_seq1	eukaryotic peptide chain release factor subunit 1-like	1893.33	3753.08	n.s.
comp57698_c0_seq1	rna-binding protein lark	1045	3751.27	n.s.
comp54411_c0_seq5	---NA---	33232.8	3744.63	1
comp51441_c0_seq1	juvenile hormone esterase-like protein est1	7477.13	3742.14	1
comp57896_c0_seq1	sulfate transporter	2.67	3734.95	1
comp56451_c10_seq1	hydroxysteroid dehydrogenase-like protein 2-like	688	3729.07	1
comp55179_c1_seq1	27 kda hemolymph protein	669.33	3725.39	1
comp53302_c0_seq1	peroxisomal multifunctional enzyme type 2	896.33	3723.13	1
comp57281_c0_seq1	cytochrome c subunit vb	2553.84	3722.62	n.s.
comp22383_c0_seq2	ankyrin repeat protein	726.68	3717.77	n.s.
comp37613_c0_seq1	eukaryotic translation initiation factor 5-like	1154.37	3688.26	n.s.
comp51263_c1_seq3	acid alpha-glucosidase	36740.7	3678.94	1
comp55829_c4_seq17	---NA---	0	3658.94	1
comp22548_c0_seq1	short-chain dehydrogenase	1541.33	3657.67	n.s.
comp57357_c0_seq1	ribosomal protein l13	3339.34	3657.63	n.s.
comp57250_c0_seq1	ribosomal protein s12	3717	3655.34	n.s.
comp57333_c0_seq1	ribosomal protein l23a	1511.51	3652.36	n.s.
comp40209_c0_seq1	eukaryotic initiation factor 4a-ii	888.14	3648.31	n.s.
comp56814_c3_seq2	---NA---	10066	3639.77	1
comp22884_c0_seq1	translational activator gcn1	80.67	3637.15	1
comp53472_c0_seq2	alpha isoform a	170.59	3636.4	1
comp40231_c0_seq1	lysosomal-associated transmembrane	515.67	3630.66	n.s.
comp39069_c0_seq2	---NA---	3.33	3625.09	1
comp54320_c0_seq4	antennal-enriched udp-glycosyltransferase	9534.28	3624.34	1
comp45777_c0_seq2		964.76	3623.07	n.s.
comp55285_c1_seq1	nogo-b receptor-like	630.14	3614.53	1
comp38550_c0_seq1	peptidyl-prolyl cis-trans isomerase e	607.39	3600.63	1
comp57311_c0_seq1	nuclear rna export factor 1-like	2629.84	3588.79	n.s.
comp40830_c0_seq1	mannosyl-oligosaccharide alpha- -mannosidase isoform a isoform 1	1312	3581.42	n.s.
comp57438_c0_seq1	atp synthase b	1140.86	3565.19	n.s.
comp57673_c0_seq1	---NA---	865.67	3565	n.s.
comp51170_c0_seq4	sodium-dependent nutrient amino acid	4.1	3558	1
comp56524_c2_seq2	---NA---	646.68	3550.78	1
comp56316_c1_seq6		1.85	3547.66	1
comp55754_c0_seq1	sulfotransferase 4a1-like	27	3541.32	1
comp56112_c4_seq17	isoform a	0	3540.83	1
comp53942_c0_seq1	aldehyde dehydrogenase	1786.58	3535.54	n.s.
comp56443_c1_seq1	hypothetical protein YQE_05937, partial	728.48	3531.82	n.s.
comp44484_c0_seq1	pre-mrna-processing-splicing factor 8	609	3530.67	n.s.
comp55187_c0_seq2		2974.28	3529.63	1
comp55680_c5_seq11	serpin 6	101.15	3528.33	1
comp57725_c0_seq1	---NA---	1314.18	3526.08	n.s.
comp57462_c0_seq1	myosin ii essential light chain	998.33	3510.68	n.s.
comp55392_c4_seq1	ga21248-pa isoform 1	644.64	3506.17	1
comp53121_c0_seq1	---NA---	1093.67	3493.69	n.s.
comp41090_c0_seq1	amp dependent coa ligase	453.67	3490	n.s.
comp22409_c0_seq1	---NA---	9.33	3487.31	1
comp52538_c0_seq5	lipophorin receptor	451.58	3469.59	1
comp56084_c2_seq36	alkaline phosphatase	15.44	3459.96	1
comp57036_c2_seq18	adenylosuccinate synthetase-like	653.9	3443.21	1
comp57366_c0_seq1	ribosomal protein l10ae	3094.02	3426.86	n.s.
comp57283_c0_seq1	ribosomal protein s20	2911.7	3425.33	n.s.
comp55226_c2_seq1	histone	1707.42	3403.33	n.s.
comp38618_c0_seq1	cold shock domain-containing protein e1-like	618	3400.99	1
comp56973_c0_seq2	acyl- delta desaturase	967.24	3400.88	n.s.
comp57318_c0_seq1	60s ribosomal protein l24	2747.86	3387.42	n.s.
comp54871_c1_seq4	zinc carboxypeptidase a 1-like	3172.57	3382.97	1
comp57640_c0_seq1	transmembrane serine 9	1284.63	3361.61	n.s.
comp57291_c0_seq1	40s ribosomal protein	2398.8	3355.38	n.s.
comp52820_c1_seq1	tubulin beta-2c chain	552.85	3336.64	1
comp56215_c0_seq2	lipid storage droplet- isoform b	862.16	3333.17	n.s.
comp22370_c0_seq1	ribosomal protein l37	3044.52	3326.76	n.s.
comp51629_c0_seq1	---NA---	1146.27	3322.62	n.s.
comp55548_c2_seq1	---NA---	1497.66	3321.2	n.s.
comp55128_c0_seq8	a chain crystal structure of beta-glucosidase from termite neotermes koshunensis in complex with a new glucopyranosidic product	11342.2	3309.2	1
comp49502_c0_seq2	segmentation protein cap n collar-like	443.22	3294.57	n.s.
comp49770_c0_seq1	fructose -bisphosphate aldolase	1552.09	3275.59	n.s.
comp57604_c0_seq1	peroxiredoxin-like protein	1946.67	3271	n.s.
comp55946_c1_seq49	chymotrypsin	0.33	3268.55	1
comp53147_c1_seq1	ubiquitin protein ligase	666.59	3253.44	0.99
comp56307_c4_seq26		1944.68	3246.53	n.s.
comp40620_c0_seq1	cytochrome c oxidase subunit isoform b	1898.02	3234	n.s.
comp57728_c0_seq1	fumarylacetoacetate hydrolase domain-containing protein 2	633.67	3229.24	1
comp55946_c1_seq13	---NA---	336.25	3223.67	1
comp22399_c0_seq1	ribosomal protein l44e	3184.27	3223.2	n.s.
comp57862_c0_seq1	aconitate mitochondrial-like	1618.98	3219.99	n.s.
comp40550_c0_seq1	40s ribosomal protein s10	2088.61	3205.5	n.s.
comp56290_c0_seq2		681.26	3205.06	0.99
comp57313_c0_seq1	60s ribosomal protein l11-like	2606.98	3200.87	n.s.
comp22392_c0_seq1	---NA---	1306.67	3196.28	n.s.
comp50897_c1_seq1	PREDICTED: hypothetical protein LOC100568881	1002.45	3190.37	n.s.
comp22721_c0_seq1	brain chitinase and chia	16.67	3188.91	1
comp56047_c1_seq14	flavin reductase-like	727.87	3164.04	1
comp55003_c1_seq3		1334.06	3159.03	n.s.
comp57304_c0_seq1	60s ribosomal protein l34	2646.29	3158.91	n.s.
comp56520_c2_seq1	---NA---	718.29	3154.48	n.s.
comp24654_c0_seq1	non-specific lipid-transfer protein	1369.42	3149	n.s.
comp41631_c0_seq1	---NA---	1930.32	3139.21	n.s.
comp54411_c0_seq3	---NA---	450459	3135.71	1
comp57006_c3_seq14	aminopeptidase n	0	3133.39	1
comp57297_c0_seq1	glucose dehydrogenase	17367.7	3129	1
comp55820_c2_seq3	-like protein subfamily a member 1	1000.28	3123.81	n.s.
comp56243_c0_seq5	cp6k1_blage ame: full=cytochrome p450 6k1 ame: full=cypvik1	325.63	3106.91	1
comp57486_c0_seq1	gtp-binding nuclear protein ran	1573.33	3105.67	n.s.
comp56366_c1_seq5	PREDICTED: hypothetical protein LOC100120872	269.87	3103.22	1
comp56202_c0_seq9	aldo-keto reductase	1243.77	3100.39	n.s.
comp56863_c9_seq3	eukaryotic translation initiation factor x-chromosomal	1783.85	3100.19	n.s.
comp57718_c0_seq1	growth hormone-inducible transmembrane	1205	3090.84	n.s.
comp56478_c11_seq1		40.01	3088.24	1
comp49912_c0_seq1	PREDICTED: hypothetical protein	18132.5	3085.72	1
comp52842_c0_seq1		1348.25	3068.95	n.s.
comp57483_c0_seq1	coiled-coil-helix-coiled-coil-helix domain-containing protein mitochondrial-like	1282	3064.16	n.s.
comp57345_c0_seq1	60s ribosomal protein l18a-like	2558.23	3063.68	n.s.
comp40176_c0_seq1	plasma alpha-l-fucosidase	4445.64	3054.95	1
comp57633_c0_seq1	uncharacterized protein	187	3045.67	n.s.
comp57727_c0_seq1	---NA---	56.67	3043.79	1
comp58041_c0_seq1	hypothetical protein SINV_07241	146	3039.6	1
comp57969_c0_seq1	aminopeptidase -like isoform 1	472.67	3027	n.s.
comp54928_c2_seq6	cp6k1_blage ame: full=cytochrome p450 6k1 ame: full=cypvik1	62.65	3024.96	1
comp51291_c0_seq2	reverse transcriptase and intron maturase	205.83	3022.76	1
comp57605_c0_seq1	protein tyrosine phosphatase type iva 1-like	2964.22	3022.01	n.s.
comp53473_c0_seq1	---NA---	1127	3021.95	n.s.
comp55128_c0_seq5	a chain crystal structure of beta-glucosidase from termite neotermes koshunensis in complex with a new glucopyranosidic product	10619.1	2996.23	1
comp57412_c0_seq1	translocon-associated protein subunit gamma-like	2334.5	2987	n.s.
comp57371_c0_seq1	60s ribosomal protein l14-like	1504.69	2985.4	n.s.
comp22793_c0_seq1	apolipoprotein o-like	1510.83	2984.25	n.s.
comp51853_c7_seq1	---NA---	782.82	2975	n.s.
comp56005_c0_seq6	myosin-viia-like isoform 1	1788.72	2974.95	n.s.
comp45998_c0_seq1		314	2974.76	0.88
comp56129_c0_seq7	heterogeneous nuclear ribonucleoprotein l-like	826.34	2965.35	n.s.
comp45722_c0_seq1	glucose-6-phosphate dehydrogenase	3357.48	2963.49	1
comp56307_c4_seq35	PREDICTED: hypothetical protein LOC550914	1327.38	2963.06	n.s.
comp51853_c0_seq1	dnaj homolog subfamily b member 6-like	675.85	2961.25	n.s.
comp39584_c0_seq1	cytochrome p450 6a2-like	696.13	2948.65	n.s.
comp57006_c3_seq10	aminopeptidase n	0.8	2945.93	1
comp54750_c0_seq2	trafficking kinesin-binding protein milt-like	563.84	2943.88	n.s.
comp55842_c0_seq1		512.36	2942.82	n.s.
comp49577_c0_seq1	homocysteine-responsive endoplasmic reticulum-resident ubiquitin-like domain member 2 protein	1576.93	2942.66	n.s.
comp56431_c2_seq15	udp-glucuronosyltransferase 2b10-like	2749.69	2925.54	n.s.
comp53234_c0_seq1	hypothetical protein TcasGA2_TC010280	31.88	2923.29	1
comp41354_c0_seq1	---NA---	430	2922	1
comp56403_c3_seq7	fatty acid 2-hydroxylase-like	386.36	2920.55	1
comp58255_c0_seq1	hydroxyacyl-coenzyme a dehydrogenase	550.15	2918.69	n.s.
comp57477_c0_seq1	triosephosphate isomerase	1291.71	2918.34	n.s.
comp49539_c0_seq1	beta-glucuronidase-like isoform x1	6447.09	2917.73	1
comp58458_c0_seq1	ubiquitin activating enzyme 1 isoform 1	1205.71	2917.35	n.s.
comp57374_c0_seq1	60s ribosomal protein l22	2394.34	2914.42	n.s.
comp45880_c0_seq2	hexokinase	779.9	2910.97	n.s.
comp55762_c0_seq2		845.43	2903.84	1
comp58134_c0_seq1	tumor suppressor candidate 3	1107	2894.7	n.s.
comp56047_c1_seq3	atp-dependent rna helicase p62-like	1022.68	2892.41	n.s.
comp49767_c0_seq1	kinesin heavy chain	878.7	2891.66	n.s.
comp54790_c0_seq3	reverse transcriptase, putative	1008.01	2889.18	n.s.
comp57201_c0_seq1	pancreatic triacylglycerol lipase	25411.6	2887.31	1
comp53180_c0_seq2	f-box only protein 9-like	618.18	2883.84	1
comp57394_c0_seq1	60s ribosomal protein l27a	1684.33	2877	1
comp57186_c0_seq1	---NA---	51358.7	2873.61	1
comp51429_c0_seq2	utp-glucose-1-phosphate uridylyltransferase 2	794.4	2866.29	n.s.
comp54417_c0_seq2		286.58	2866.03	1
comp45897_c0_seq1	facilitated trehalose transporter tret1-like	69.67	2861.23	1
comp57428_c0_seq1	60s ribosomal protein	1111.65	2852.67	n.s.
comp40771_c0_seq4	2-oxoglutarate mitochondrial-like	698.08	2846.07	0.8
comp57017_c2_seq35	agap000107- partial	180.02	2844.63	1
comp40547_c0_seq1	---NA---	983.24	2831.75	n.s.
comp56403_c3_seq4		857.18	2831.33	n.s.
comp40776_c0_seq1	moesin ezrin radixin homolog 1-like isoform 1	618.54	2819.66	0.99
comp22423_c0_seq1	tribbles homolog 2	717.85	2818.6	0.86
comp50031_c0_seq2	vacuolar atpase subunit h	410.07	2808.51	0.94
comp22582_c0_seq1	sodium potassium-transporting atpase subunit beta-2-like	1915.9	2802.23	n.s.
comp54403_c0_seq1		550.66	2799.33	0.82
comp56473_c0_seq1	aspartate partial	951.58	2796.03	n.s.
comp57365_c0_seq1	60s ribosomal protein l23-like	2712.33	2794.33	n.s.
comp57662_c0_seq1	iron-sulfur cluster assembly enzyme mitochondrial	918	2791.19	n.s.
comp53472_c0_seq1	alpha isoform a	170.59	2782.97	1
comp57170_c0_seq1	---NA---	404.92	2779.51	1
comp58207_c0_seq1	26s proteasome non-atpase regulatory subunit 2-like	917.33	2778.99	n.s.
comp56923_c2_seq5	aminopeptidase n	3148.52	2769.31	n.s.
comp54790_c0_seq1		1219.98	2769.2	n.s.
comp35644_c0_seq1	hypothetical protein Phum_PHUM405430	1118.78	2766.28	n.s.
comp51746_c0_seq1	heat shock 70 kda protein cognate 5-like	1075.33	2758.99	n.s.
comp57324_c0_seq1	s14e ribosomal protein	2009.74	2751.94	n.s.
comp56133_c4_seq2	atp synthase subunit f-like protein	873.03	2749.95	n.s.
comp36091_c0_seq2	eukaryotic translation initiation factor 3 subunit b	856	2743.94	n.s.
comp49770_c0_seq3	fructose -bisphosphate aldolase	1821.37	2738.37	n.s.
comp53618_c0_seq5	cg10990 cg10990-pb	1240.55	2735.84	n.s.
comp50699_c0_seq1	dihydropyrimidine dehydrogenase	1261.33	2732.27	n.s.
comp56498_c0_seq1	cytochrome p450 6bk5	1254.47	2728.56	n.s.
comp56140_c6_seq15		455.82	2722.3	0.91
comp22493_c0_seq1	60s ribosomal protein l35a-like	2074.67	2716.71	n.s.
comp55946_c1_seq47	---NA---	0.17	2706.44	1
comp41683_c0_seq1	dolichyl-diphosphooligosaccharide--protein glycosyltransferase 48 kda subunit	1640.26	2704.99	0.85
comp40089_c1_seq1	---NA---	573.18	2702.37	1
comp56665_c7_seq1	---NA---	1022.01	2692.83	n.s.
comp22843_c0_seq1	rab gdp-dissociation inhibitor	1534	2691.5	n.s.
comp56923_c2_seq2	aminopeptidase n-like	5.67	2687	1
comp51554_c0_seq1	plasma kallikrein-like	709.33	2682	n.s.
